# Supplementary material for: Circulating B cells display differential immune regulatory molecule expression in granulomatosis with polyangiitis
Source: Clin Exp Immunol. 2024 Oct 21;219(1):uxae096. doi: 10.1093/cei/uxae096 (PMC11773817; doi:10.1093/cei/uxae096)
Supplement: uxae096_suppl_Supplementary_Files [file uxae096_suppl_Supplementary_Files.xlsx]

## Sheet: FcyRIIb
	var1	var2	cor	statistic	p	conf.low	conf.high	method	marker	padj	approach
1	Transitional	Age	0.17	0.64788	0.528	-0.355126	0.61436	Pearson	FcyRIIb	0.964096	Gating
2	Transitional	Disease duration	0.3	1.18176	0.257	-0.228669	0.693365	Pearson	FcyRIIb	0.9408	Gating
3	Transitional	Creatinine	0.3	1.16979	0.262	-0.23156	0.691777	Pearson	FcyRIIb	0.9408	Gating
4	Transitional	eGFR	-0.4	-1.58115	0.138	-0.757943	0.139312	Pearson	FcyRIIb	0.9408	Gating
5	Transitional	CRP	-0.33	-1.26489	0.228	-0.72103	0.218232	Pearson	FcyRIIb	0.9408	Gating
6	Transitional	PR3-ANCA	-0.2	-0.771121	0.453	-0.634107	0.326528	Pearson	FcyRIIb	0.944432	Gating
7	Transitional	BVAS	0.16	0.594342	0.562	-0.367398	0.605497	Pearson	FcyRIIb	0.978286	Gating
8	Naive	Age	0.27	1.06967	0.303	-0.255671	0.678172	Pearson	FcyRIIb	0.9408	Gating
9	Naive	Disease duration	-0.05	-0.18625	0.855	-0.532303	0.457258	Pearson	FcyRIIb	0.978286	Gating
10	Naive	Creatinine	0.42	1.74806	0.102	-0.0916646	0.7596	Pearson	FcyRIIb	0.9408	Gating
11	Naive	eGFR	-0.36	-1.38473	0.189	-0.735673	0.188328	Pearson	FcyRIIb	0.9408	Gating
12	Naive	CRP	0.12	0.423957	0.679	-0.420647	0.593536	Pearson	FcyRIIb	0.978286	Gating
13	Naive	PR3-ANCA	-0.11	-0.431307	0.673	-0.57744	0.404132	Pearson	FcyRIIb	0.978286	Gating
14	Naive	BVAS	0.57	2.56813	0.0223	0.0975513	0.829039	Pearson	FcyRIIb	0.56	Gating
15	Memory	Age	-0.081	-0.304264	0.765	-0.554478	0.432012	Pearson	FcyRIIb	0.978286	Gating
16	Memory	Disease duration	-0.26	-1.02406	0.323	-0.671781	0.26661	Pearson	FcyRIIb	0.9408	Gating
17	Memory	Creatinine	0.04	0.149112	0.884	-0.465065	0.525159	Pearson	FcyRIIb	0.985154	Gating
18	Memory	eGFR	0.19	0.68416	0.506	-0.36024	0.637781	Pearson	FcyRIIb	0.964096	Gating
19	Memory	CRP	0.25	0.913526	0.378	-0.305035	0.673173	Pearson	FcyRIIb	0.9408	Gating
20	Memory	PR3-ANCA	0.0039	0.0144695	0.989	-0.492783	0.498617	Pearson	FcyRIIb	0.997	Gating
21	Memory	BVAS	0.57	2.58292	0.0217	0.100774	0.830054	Pearson	FcyRIIb	0.56	Gating
22	DN	Age	-0.043	-0.160877	0.874	-0.527431	0.462599	Pearson	FcyRIIb	0.983799	Gating
23	DN	Disease duration	0.0085	0.0317463	0.975	-0.489279	0.502078	Pearson	FcyRIIb	0.997	Gating
24	DN	Creatinine	-0.38	-1.56	0.141	-0.739467	0.137023	Pearson	FcyRIIb	0.9408	Gating
25	DN	eGFR	0.29	1.09538	0.293	-0.260346	0.698879	Pearson	FcyRIIb	0.9408	Gating
26	DN	CRP	0.19	0.715216	0.487	-0.352859	0.64277	Pearson	FcyRIIb	0.964096	Gating
27	DN	PR3-ANCA	-0.29	-1.12804	0.278	-0.686173	0.24163	Pearson	FcyRIIb	0.9408	Gating
28	DN	BVAS	0.39	1.59483	0.133	-0.128598	0.743329	Pearson	FcyRIIb	0.9408	Gating
29	PB	Age	0.29	1.12338	0.28	-0.242753	0.685542	Pearson	FcyRIIb	0.9408	Gating
30	PB	Disease duration	-0.2	-0.77217	0.453	-0.634271	0.326283	Pearson	FcyRIIb	0.944432	Gating
31	PB	Creatinine	-0.14	-0.538921	0.598	-0.596139	0.379998	Pearson	FcyRIIb	0.978286	Gating
32	PB	eGFR	0.25	0.948113	0.36	-0.296587	0.678221	Pearson	FcyRIIb	0.9408	Gating
33	PB	CRP	-0.4	-1.56234	0.142	-0.755901	0.143997	Pearson	FcyRIIb	0.9408	Gating
34	PB	PR3-ANCA	-0.071	-0.267514	0.793	-0.547659	0.439944	Pearson	FcyRIIb	0.978286	Gating
35	PB	BVAS	0.13	0.478149	0.64	-0.393683	0.585665	Pearson	FcyRIIb	0.978286	Gating
36	PC	Age	-0.14	-0.510087	0.618	-0.591197	0.386508	Pearson	FcyRIIb	0.978286	Gating
37	PC	Disease duration	0.17	0.653095	0.524	-0.353925	0.615215	Pearson	FcyRIIb	0.964096	Gating
38	PC	Creatinine	-0.26	-0.996652	0.336	-0.667882	0.273167	Pearson	FcyRIIb	0.9408	Gating
39	PC	eGFR	0.4	1.56381	0.142	-0.143631	0.756061	Pearson	FcyRIIb	0.9408	Gating
40	PC	CRP	-0.13	-0.481587	0.638	-0.603712	0.407508	Pearson	FcyRIIb	0.978286	Gating
41	PC	PR3-ANCA	-0.15	-0.556729	0.587	-0.599166	0.375961	Pearson	FcyRIIb	0.978286	Gating
42	PC	BVAS	0.22	0.849607	0.41	-0.308092	0.646205	Pearson	FcyRIIb	0.944432	Gating
43	CD24hiCD38hi	Age	0.17	0.652573	0.525	-0.354045	0.615129	Pearson	FcyRIIb	0.964096	Gating
44	CD24hiCD38hi	Disease duration	0.29	1.13386	0.276	-0.240227	0.68696	Pearson	FcyRIIb	0.9408	Gating
45	CD24hiCD38hi	Creatinine	0.18	0.697331	0.497	-0.343706	0.622394	Pearson	FcyRIIb	0.964096	Gating
46	CD24hiCD38hi	eGFR	-0.29	-1.08061	0.3	-0.696869	0.263996	Pearson	FcyRIIb	0.9408	Gating
47	CD24hiCD38hi	CRP	-0.36	-1.37065	0.194	-0.733995	0.191844	Pearson	FcyRIIb	0.9408	Gating
48	CD24hiCD38hi	PR3-ANCA	-0.27	-1.05506	0.309	-0.676137	0.25918	Pearson	FcyRIIb	0.9408	Gating
49	CD24hiCD38hi	BVAS	0.13	0.48584	0.635	-0.391959	0.587003	Pearson	FcyRIIb	0.978286	Gating
50	CD24hiCD27+	Age	-0.064	-0.241672	0.813	-0.542817	0.445484	Pearson	FcyRIIb	0.978286	Gating
51	CD24hiCD27+	Disease duration	-0.21	-0.820544	0.426	-0.641768	0.314938	Pearson	FcyRIIb	0.944432	Gating
52	CD24hiCD27+	Creatinine	0.034	0.126161	0.901	-0.469855	0.520706	Pearson	FcyRIIb	0.990038	Gating
53	CD24hiCD27+	eGFR	0.11	0.399354	0.696	-0.426211	0.589127	Pearson	FcyRIIb	0.978286	Gating
54	CD24hiCD27+	CRP	0.21	0.784434	0.447	-0.336296	0.653667	Pearson	FcyRIIb	0.944432	Gating
55	CD24hiCD27+	PR3-ANCA	-0.029	-0.10941	0.914	-0.517437	0.473335	Pearson	FcyRIIb	0.990038	Gating
56	CD24hiCD27+	BVAS	0.5	2.16262	0.0484	0.00625962	0.798135	Pearson	FcyRIIb	0.833969	Gating
57	CD21low/-	Age	-0.097	-0.363441	0.722	-0.565293	0.419112	Pearson	FcyRIIb	0.978286	Gating
58	CD21low/-	Disease duration	0.01	0.0374891	0.971	-0.488111	0.503225	Pearson	FcyRIIb	0.997	Gating
59	CD21low/-	Creatinine	-0.097	-0.366133	0.72	-0.56578	0.418522	Pearson	FcyRIIb	0.978286	Gating
60	CD21low/-	eGFR	0.18	0.656322	0.523	-0.366828	0.633256	Pearson	FcyRIIb	0.964096	Gating
61	CD21low/-	CRP	0.22	0.825654	0.424	-0.326364	0.660011	Pearson	FcyRIIb	0.944432	Gating
62	CD21low/-	PR3-ANCA	-0.35	-1.41129	0.18	-0.722265	0.173069	Pearson	FcyRIIb	0.9408	Gating
63	CD21low/-	BVAS	0.52	2.26159	0.0402	0.0290199	0.80625	Pearson	FcyRIIb	0.818618	Gating
64	PR3-AF647+PR3-PE+	Age	0.17	0.586806	0.568	-0.398913	0.640811	Pearson	FcyRIIb	0.978286	Gating
65	PR3-AF647+PR3-PE+	Disease duration	0.29	1.0607	0.31	-0.281534	0.712654	Pearson	FcyRIIb	0.9408	Gating
66	PR3-AF647+PR3-PE+	Creatinine	0.19	0.673051	0.514	-0.378117	0.655021	Pearson	FcyRIIb	0.964096	Gating
67	PR3-AF647+PR3-PE+	eGFR	-0.12	-0.395309	0.7	-0.628362	0.462813	Pearson	FcyRIIb	0.978286	Gating
68	PR3-AF647+PR3-PE+	CRP	-0.17	-0.582791	0.572	-0.661019	0.417755	Pearson	FcyRIIb	0.978286	Gating
69	PR3-AF647+PR3-PE+	PR3-ANCA	-0.43	-1.64914	0.125	-0.78206	0.130501	Pearson	FcyRIIb	0.9408	Gating
70	PR3-AF647+PR3-PE+	BVAS	0.41	1.55922	0.145	-0.153579	0.772742	Pearson	FcyRIIb	0.9408	Gating
71	Total B cells	Age	0.25	0.982774	0.342	-0.276482	0.665891	Pearson	FcyRIIb	0.9408	Gating
72	Total B cells	Disease duration	-0.066	-0.246125	0.809	-0.543654	0.444531	Pearson	FcyRIIb	0.978286	Gating
73	Total B cells	Creatinine	0.37	1.49748	0.156	-0.152167	0.732377	Pearson	FcyRIIb	0.9408	Gating
74	Total B cells	eGFR	-0.29	-1.09913	0.292	-0.699389	0.259417	Pearson	FcyRIIb	0.9408	Gating
75	Total B cells	CRP	0.076	0.275832	0.787	-0.453713	0.566409	Pearson	FcyRIIb	0.978286	Gating
76	Total B cells	PR3-ANCA	-0.11	-0.41277	0.686	-0.57415	0.408243	Pearson	FcyRIIb	0.978286	Gating
77	Total B cells	BVAS	0.57	2.56431	0.0225	0.0967162	0.828775	Pearson	FcyRIIb	0.56	Gating
78	Transitional T1/T2	Age	0.29	1.13269	0.276	-0.24051	0.686802	Pearson	FcyRIIb	0.9408	UMAP
79	Transitional T1/T2	Disease duration	0.2	0.772936	0.452	-0.326104	0.634391	Pearson	FcyRIIb	0.944432	UMAP
80	Transitional T1/T2	Creatinine	0.21	0.817451	0.427	-0.315665	0.641293	Pearson	FcyRIIb	0.944432	UMAP
81	Transitional T1/T2	eGFR	-0.29	-1.1049	0.289	-0.70017	0.257988	Pearson	FcyRIIb	0.9408	UMAP
82	Transitional T1/T2	CRP	-0.48	-1.9574	0.0721	-0.795056	0.0465235	Pearson	FcyRIIb	0.9408	UMAP
83	Transitional T1/T2	PR3-ANCA	-0.28	-1.07603	0.3	-0.679053	0.254144	Pearson	FcyRIIb	0.9408	UMAP
84	Transitional T1/T2	BVAS	0.24	0.920958	0.373	-0.291203	0.656884	Pearson	FcyRIIb	0.9408	UMAP
85	Transitional T3	Age	0.13	0.494995	0.628	-0.389903	0.58859	Pearson	FcyRIIb	0.978286	UMAP
86	Transitional T3	Disease duration	0.38	1.54875	0.144	-0.139747	0.738206	Pearson	FcyRIIb	0.9408	UMAP
87	Transitional T3	Creatinine	0.21	0.792293	0.441	-0.321571	0.637407	Pearson	FcyRIIb	0.944432	UMAP
88	Transitional T3	eGFR	-0.41	-1.63568	0.126	-0.763759	0.125741	Pearson	FcyRIIb	0.9408	UMAP
89	Transitional T3	CRP	-0.38	-1.48711	0.161	-0.747544	0.162761	Pearson	FcyRIIb	0.9408	UMAP
90	Transitional T3	PR3-ANCA	-0.26	-0.99847	0.335	-0.668142	0.272733	Pearson	FcyRIIb	0.9408	UMAP
91	Transitional T3	BVAS	0.044	0.162961	0.873	-0.462162	0.527832	Pearson	FcyRIIb	0.983799	UMAP
92	Naive resting	Age	0.29	1.13801	0.274	-0.239226	0.687521	Pearson	FcyRIIb	0.9408	UMAP
93	Naive resting	Disease duration	-0.062	-0.232697	0.819	-0.541126	0.4474	Pearson	FcyRIIb	0.978286	UMAP
94	Naive resting	Creatinine	0.48	2.03436	0.0613	-0.0236342	0.78702	Pearson	FcyRIIb	0.9408	UMAP
95	Naive resting	eGFR	-0.4	-1.59436	0.135	-0.759365	0.136023	Pearson	FcyRIIb	0.9408	UMAP
96	Naive resting	CRP	0.15	0.539205	0.599	-0.394228	0.613671	Pearson	FcyRIIb	0.978286	UMAP
97	Naive resting	PR3-ANCA	-0.097	-0.36371	0.722	-0.565342	0.419053	Pearson	FcyRIIb	0.978286	UMAP
98	Naive resting	BVAS	0.57	2.58186	0.0217	0.100545	0.829982	Pearson	FcyRIIb	0.56	UMAP
99	Naive resting (CD38-)	Age	0.013	0.0487874	0.962	-0.485807	0.505476	Pearson	FcyRIIb	0.997	UMAP
100	Naive resting (CD38-)	Disease duration	-0.22	-0.836392	0.417	-0.644194	0.311208	Pearson	FcyRIIb	0.944432	UMAP
101	Naive resting (CD38-)	Creatinine	0.083	0.310865	0.76	-0.430581	0.555695	Pearson	FcyRIIb	0.978286	UMAP
102	Naive resting (CD38-)	eGFR	0.093	0.337079	0.741	-0.440168	0.577795	Pearson	FcyRIIb	0.978286	UMAP
103	Naive resting (CD38-)	CRP	0.15	0.56019	0.585	-0.389358	0.617246	Pearson	FcyRIIb	0.978286	UMAP
104	Naive resting (CD38-)	PR3-ANCA	-0.00093	-0.00346619	0.997	-0.496404	0.495006	Pearson	FcyRIIb	0.997	UMAP
105	Naive resting (CD38-)	BVAS	0.51	2.21332	0.044	0.0179554	0.802341	Pearson	FcyRIIb	0.821333	UMAP
106	Naive activated (CD24+CD11c-/lowFcRL5-CXCR5-/+)	Age	0.16	0.575617	0.575	-0.385766	0.619855	Pearson	FcyRIIb	0.978286	UMAP
107	Naive activated (CD24+CD11c-/lowFcRL5-CXCR5-/+)	Disease duration	-0.13	-0.480871	0.639	-0.603587	0.407672	Pearson	FcyRIIb	0.978286	UMAP
108	Naive activated (CD24+CD11c-/lowFcRL5-CXCR5-/+)	Creatinine	0.11	0.411947	0.687	-0.423366	0.591389	Pearson	FcyRIIb	0.978286	UMAP
109	Naive activated (CD24+CD11c-/lowFcRL5-CXCR5-/+)	eGFR	-0.11	-0.372955	0.716	-0.603356	0.449039	Pearson	FcyRIIb	0.978286	UMAP
110	Naive activated (CD24+CD11c-/lowFcRL5-CXCR5-/+)	CRP	0.21	0.755846	0.464	-0.35788	0.668181	Pearson	FcyRIIb	0.944432	UMAP
111	Naive activated (CD24+CD11c-/lowFcRL5-CXCR5-/+)	PR3-ANCA	0.057	0.207021	0.839	-0.468703	0.553337	Pearson	FcyRIIb	0.978286	UMAP
112	Naive activated (CD24+CD11c-/lowFcRL5-CXCR5-/+)	BVAS	0.31	1.17872	0.26	-0.23968	0.709984	Pearson	FcyRIIb	0.9408	UMAP
113	Naive activated/Naive anergic	Age	0.26	0.987765	0.34	-0.27529	0.666608	Pearson	FcyRIIb	0.9408	UMAP
114	Naive activated/Naive anergic	Disease duration	-0.084	-0.314201	0.758	-0.556309	0.429857	Pearson	FcyRIIb	0.978286	UMAP
115	Naive activated/Naive anergic	Creatinine	0.26	0.99693	0.336	-0.273101	0.667922	Pearson	FcyRIIb	0.9408	UMAP
116	Naive activated/Naive anergic	eGFR	-0.27	-0.999941	0.336	-0.685644	0.28388	Pearson	FcyRIIb	0.9408	UMAP
117	Naive activated/Naive anergic	CRP	0.21	0.755507	0.463	-0.343237	0.64915	Pearson	FcyRIIb	0.944432	UMAP
118	Naive activated/Naive anergic	PR3-ANCA	-0.11	-0.397184	0.697	-0.571367	0.411688	Pearson	FcyRIIb	0.978286	UMAP
119	Naive activated/Naive anergic	BVAS	0.33	1.32686	0.206	-0.193545	0.711973	Pearson	FcyRIIb	0.9408	UMAP
120	Naive anergic (CD38-)	Age	-0.096	-0.361208	0.723	-0.564888	0.419602	Pearson	FcyRIIb	0.978286	UMAP
121	Naive anergic (CD38-)	Disease duration	-0.1	-0.375342	0.713	-0.567443	0.416499	Pearson	FcyRIIb	0.978286	UMAP
122	Naive anergic (CD38-)	Creatinine	0.057	0.215118	0.833	-0.451144	0.537801	Pearson	FcyRIIb	0.978286	UMAP
123	Naive anergic (CD38-)	eGFR	0.051	0.185422	0.856	-0.473358	0.549174	Pearson	FcyRIIb	0.978286	UMAP
124	Naive anergic (CD38-)	CRP	0.25	0.950607	0.359	-0.295977	0.678582	Pearson	FcyRIIb	0.9408	UMAP
125	Naive anergic (CD38-)	PR3-ANCA	-0.062	-0.23282	0.819	-0.54115	0.447374	Pearson	FcyRIIb	0.978286	UMAP
126	Naive anergic (CD38-)	BVAS	0.37	1.48779	0.159	-0.154516	0.731259	Pearson	FcyRIIb	0.9408	UMAP
127	Naive anergic (CD38-CD24-/lowCD19-/+CD20-/+)	Age	-0.13	-0.481014	0.639	-0.603612	0.407639	Pearson	FcyRIIb	0.978286	UMAP
128	Naive anergic (CD38-CD24-/lowCD19-/+CD20-/+)	Disease duration	-0.0017	-0.00618287	0.995	-0.513527	0.510997	Pearson	FcyRIIb	0.997	UMAP
129	Naive anergic (CD38-CD24-/lowCD19-/+CD20-/+)	Creatinine	-0.025	-0.0917593	0.928	-0.530787	0.49325	Pearson	FcyRIIb	0.990038	UMAP
130	Naive anergic (CD38-CD24-/lowCD19-/+CD20-/+)	eGFR	0.025	0.087671	0.932	-0.512154	0.548517	Pearson	FcyRIIb	0.990038	UMAP
131	Naive anergic (CD38-CD24-/lowCD19-/+CD20-/+)	CRP	0.27	0.952839	0.359	-0.308825	0.697624	Pearson	FcyRIIb	0.9408	UMAP
132	Naive anergic (CD38-CD24-/lowCD19-/+CD20-/+)	PR3-ANCA	-0.23	-0.863336	0.404	-0.665715	0.317242	Pearson	FcyRIIb	0.944432	UMAP
133	Naive anergic (CD38-CD24-/lowCD19-/+CD20-/+)	BVAS	0.65	3.08064	0.00877	0.205822	0.871766	Pearson	FcyRIIb	0.56	UMAP
134	Naive anergic (CD21+CD38-/lowCD24low/+)	Age	0.25	0.975479	0.346	-0.278223	0.66484	Pearson	FcyRIIb	0.9408	UMAP
135	Naive anergic (CD21+CD38-/lowCD24low/+)	Disease duration	-0.053	-0.197198	0.847	-0.534394	0.454944	Pearson	FcyRIIb	0.978286	UMAP
136	Naive anergic (CD21+CD38-/lowCD24low/+)	Creatinine	0.37	1.49832	0.156	-0.151964	0.732473	Pearson	FcyRIIb	0.9408	UMAP
137	Naive anergic (CD21+CD38-/lowCD24low/+)	eGFR	-0.36	-1.38548	0.189	-0.735763	0.18814	Pearson	FcyRIIb	0.9408	UMAP
138	Naive anergic (CD21+CD38-/lowCD24low/+)	CRP	0.36	1.39002	0.188	-0.187005	0.736302	Pearson	FcyRIIb	0.9408	UMAP
139	Naive anergic (CD21+CD38-/lowCD24low/+)	PR3-ANCA	0.025	0.0948456	0.926	-0.476349	0.514582	Pearson	FcyRIIb	0.990038	UMAP
140	Naive anergic (CD21+CD38-/lowCD24low/+)	BVAS	0.55	2.45123	0.028	0.0717917	0.820749	Pearson	FcyRIIb	0.6272	UMAP
141	Naive/Memory unswitched	Age	0.14	0.536591	0.6	-0.380525	0.595741	Pearson	FcyRIIb	0.978286	UMAP
142	Naive/Memory unswitched	Disease duration	-0.25	-0.981732	0.343	-0.665741	0.276731	Pearson	FcyRIIb	0.9408	UMAP
143	Naive/Memory unswitched	Creatinine	0.14	0.519838	0.611	-0.38431	0.592874	Pearson	FcyRIIb	0.978286	UMAP
144	Naive/Memory unswitched	eGFR	-0.0059	-0.0211316	0.983	-0.516573	0.507927	Pearson	FcyRIIb	0.997	UMAP
145	Naive/Memory unswitched	CRP	0.32	1.23049	0.24	-0.226802	0.716673	Pearson	FcyRIIb	0.9408	UMAP
146	Naive/Memory unswitched	PR3-ANCA	-0.04	-0.151616	0.882	-0.525644	0.464541	Pearson	FcyRIIb	0.985154	UMAP
147	Naive/Memory unswitched	BVAS	0.61	2.90934	0.0114	0.169788	0.850689	Pearson	FcyRIIb	0.56	UMAP
148	Memory unswitched	Age	-0.2	-0.745267	0.468	-0.63004	0.332565	Pearson	FcyRIIb	0.944432	UMAP
149	Memory unswitched	Disease duration	-0.056	-0.211095	0.836	-0.537038	0.451998	Pearson	FcyRIIb	0.978286	UMAP
150	Memory unswitched	Creatinine	0.093	0.349139	0.732	-0.422244	0.562698	Pearson	FcyRIIb	0.978286	UMAP
151	Memory unswitched	eGFR	0.064	0.231705	0.82	-0.463354	0.558061	Pearson	FcyRIIb	0.978286	UMAP
152	Memory unswitched	CRP	0.22	0.820414	0.427	-0.327629	0.65921	Pearson	FcyRIIb	0.944432	UMAP
153	Memory unswitched	PR3-ANCA	0.0064	0.0241307	0.981	-0.490825	0.500554	Pearson	FcyRIIb	0.997	UMAP
154	Memory unswitched	BVAS	0.45	1.89207	0.0793	-0.0572496	0.77386	Pearson	FcyRIIb	0.9408	UMAP
155	Memory IgM+IgD+CD27+	Age	0.085	0.318718	0.755	-0.428876	0.557139	Pearson	FcyRIIb	0.978286	UMAP
156	Memory IgM+IgD+CD27+	Disease duration	-0.11	-0.427283	0.676	-0.576728	0.405026	Pearson	FcyRIIb	0.978286	UMAP
157	Memory IgM+IgD+CD27+	Creatinine	0.034	0.12551	0.902	-0.469991	0.520579	Pearson	FcyRIIb	0.990038	UMAP
158	Memory IgM+IgD+CD27+	eGFR	-0.06	-0.215493	0.833	-0.554963	0.466871	Pearson	FcyRIIb	0.978286	UMAP
159	Memory IgM+IgD+CD27+	CRP	0.17	0.638551	0.534	-0.371018	0.630341	Pearson	FcyRIIb	0.964096	UMAP
160	Memory IgM+IgD+CD27+	PR3-ANCA	-0.09	-0.336457	0.742	-0.560387	0.425014	Pearson	FcyRIIb	0.978286	UMAP
161	Memory IgM+IgD+CD27+	BVAS	0.35	1.39077	0.186	-0.178046	0.719799	Pearson	FcyRIIb	0.9408	UMAP
162	Memory IgD+CD27+	Age	0.42	1.61901	0.131	-0.138224	0.778987	Pearson	FcyRIIb	0.9408	UMAP
163	Memory IgD+CD27+	Disease duration	-0.097	-0.337636	0.741	-0.596866	0.457099	Pearson	FcyRIIb	0.978286	UMAP
164	Memory IgD+CD27+	Creatinine	0.078	0.272662	0.79	-0.471752	0.584704	Pearson	FcyRIIb	0.978286	UMAP
165	Memory IgD+CD27+	eGFR	0.075	0.248009	0.809	-0.496829	0.600867	Pearson	FcyRIIb	0.978286	UMAP
166	Memory IgD+CD27+	CRP	0.093	0.308955	0.763	-0.482913	0.612439	Pearson	FcyRIIb	0.978286	UMAP
167	Memory IgD+CD27+	PR3-ANCA	0.099	0.344727	0.736	-0.455486	0.598176	Pearson	FcyRIIb	0.978286	UMAP
168	Memory IgD+CD27+	BVAS	0.12	0.429264	0.675	-0.436055	0.613525	Pearson	FcyRIIb	0.978286	UMAP
169	Memory switched resting (IgA+)	Age	0.066	0.249353	0.807	-0.44384	0.54426	Pearson	FcyRIIb	0.978286	UMAP
170	Memory switched resting (IgA+)	Disease duration	-0.18	-0.668478	0.515	-0.617725	0.350378	Pearson	FcyRIIb	0.964096	UMAP
171	Memory switched resting (IgA+)	Creatinine	0.13	0.479862	0.639	-0.393299	0.585963	Pearson	FcyRIIb	0.978286	UMAP
172	Memory switched resting (IgA+)	eGFR	0.045	0.163424	0.873	-0.478072	0.544903	Pearson	FcyRIIb	0.983799	UMAP
173	Memory switched resting (IgA+)	CRP	0.059	0.214796	0.833	-0.467022	0.554829	Pearson	FcyRIIb	0.978286	UMAP
174	Memory switched resting (IgA+)	PR3-ANCA	-0.056	-0.209723	0.837	-0.536778	0.452289	Pearson	FcyRIIb	0.978286	UMAP
175	Memory switched resting (IgA+)	BVAS	0.43	1.76007	0.1	-0.0887828	0.760827	Pearson	FcyRIIb	0.9408	UMAP
176	Memory switched resting (IgG+)	Age	-0.21	-0.817092	0.428	-0.641238	0.315749	Pearson	FcyRIIb	0.944432	UMAP
177	Memory switched resting (IgG+)	Disease duration	0.22	0.832191	0.419	-0.312197	0.643553	Pearson	FcyRIIb	0.944432	UMAP
178	Memory switched resting (IgG+)	Creatinine	-0.18	-0.676606	0.51	-0.619045	0.348501	Pearson	FcyRIIb	0.964096	UMAP
179	Memory switched resting (IgG+)	eGFR	0.26	0.963107	0.353	-0.292917	0.680386	Pearson	FcyRIIb	0.9408	UMAP
180	Memory switched resting (IgG+)	CRP	-0.063	-0.228364	0.823	-0.557423	0.46408	Pearson	FcyRIIb	0.978286	UMAP
181	Memory switched resting (IgG+)	PR3-ANCA	-0.14	-0.534341	0.601	-0.595357	0.381034	Pearson	FcyRIIb	0.978286	UMAP
182	Memory switched resting (IgG+)	BVAS	0.19	0.721424	0.483	-0.338115	0.626254	Pearson	FcyRIIb	0.964096	UMAP
183	Memory switched activated (IgG+)	Age	-0.14	-0.507481	0.62	-0.608214	0.401557	Pearson	FcyRIIb	0.978286	UMAP
184	Memory switched activated (IgG+)	Disease duration	0.21	0.756196	0.463	-0.343072	0.649259	Pearson	FcyRIIb	0.944432	UMAP
185	Memory switched activated (IgG+)	Creatinine	-0.27	-1.02347	0.325	-0.68896	0.278092	Pearson	FcyRIIb	0.9408	UMAP
186	Memory switched activated (IgG+)	eGFR	0.26	0.945385	0.363	-0.310701	0.696557	Pearson	FcyRIIb	0.9408	UMAP
187	Memory switched activated (IgG+)	CRP	-0.31	-1.11681	0.286	-0.720175	0.267244	Pearson	FcyRIIb	0.9408	UMAP
188	Memory switched activated (IgG+)	PR3-ANCA	-0.072	-0.259357	0.799	-0.563307	0.457324	Pearson	FcyRIIb	0.978286	UMAP
189	Memory switched activated (IgG+)	BVAS	-0.037	-0.133135	0.896	-0.538975	0.484522	Pearson	FcyRIIb	0.990038	UMAP
190	Memory switched activated (IgA+CD38-/+CD27-/+CD86-/low)	Age	0.34	1.33369	0.204	-0.19189	0.71282	Pearson	FcyRIIb	0.9408	UMAP
191	Memory switched activated (IgA+CD38-/+CD27-/+CD86-/low)	Disease duration	-0.35	-1.38834	0.187	-0.719506	0.178636	Pearson	FcyRIIb	0.9408	UMAP
192	Memory switched activated (IgA+CD38-/+CD27-/+CD86-/low)	Creatinine	0.059	0.222361	0.827	-0.449603	0.539174	Pearson	FcyRIIb	0.978286	UMAP
193	Memory switched activated (IgA+CD38-/+CD27-/+CD86-/low)	eGFR	-0.016	-0.0587589	0.954	-0.524182	0.500143	Pearson	FcyRIIb	0.997	UMAP
194	Memory switched activated (IgA+CD38-/+CD27-/+CD86-/low)	CRP	0.11	0.407452	0.69	-0.424382	0.590583	Pearson	FcyRIIb	0.978286	UMAP
195	Memory switched activated (IgA+CD38-/+CD27-/+CD86-/low)	PR3-ANCA	-0.24	-0.914374	0.376	-0.655911	0.292766	Pearson	FcyRIIb	0.9408	UMAP
196	Memory switched activated (IgA+CD38-/+CD27-/+CD86-/low)	BVAS	0.67	3.40132	0.0043	0.265463	0.8762	Pearson	FcyRIIb	0.56	UMAP
197	Memory switched activated (IgM/IgG/IgA- CD24+CD86-)	Age	0.08	0.279577	0.785	-0.470204	0.586012	Pearson	FcyRIIb	0.978286	UMAP
198	Memory switched activated (IgM/IgG/IgA- CD24+CD86-)	Disease duration	-0.36	-1.35419	0.201	-0.74982	0.206352	Pearson	FcyRIIb	0.9408	UMAP
199	Memory switched activated (IgM/IgG/IgA- CD24+CD86-)	Creatinine	0.22	0.76951	0.456	-0.354517	0.670308	Pearson	FcyRIIb	0.944432	UMAP
200	Memory switched activated (IgM/IgG/IgA- CD24+CD86-)	eGFR	-0.026	-0.0855674	0.933	-0.568695	0.532765	Pearson	FcyRIIb	0.990038	UMAP
201	Memory switched activated (IgM/IgG/IgA- CD24+CD86-)	CRP	0.35	1.2275	0.245	-0.252102	0.753902	Pearson	FcyRIIb	0.9408	UMAP
202	Memory switched activated (IgM/IgG/IgA- CD24+CD86-)	PR3-ANCA	0.36	1.34344	0.204	-0.209119	0.748552	Pearson	FcyRIIb	0.9408	UMAP
203	Memory switched activated (IgM/IgG/IgA- CD24+CD86-)	BVAS	0.49	1.96571	0.0729	-0.0501929	0.811589	Pearson	FcyRIIb	0.9408	UMAP
204	DN1 (IgG+)	Age	-0.28	-1.09991	0.29	-0.682342	0.248402	Pearson	FcyRIIb	0.9408	UMAP
205	DN1 (IgG+)	Disease duration	0.24	0.929112	0.369	-0.289265	0.658085	Pearson	FcyRIIb	0.9408	UMAP
206	DN1 (IgG+)	Creatinine	-0.66	-3.24939	0.00582	-0.86896	-0.237029	Pearson	FcyRIIb	0.56	UMAP
207	DN1 (IgG+)	eGFR	0.59	2.63781	0.0205	0.112094	0.846636	Pearson	FcyRIIb	0.56	UMAP
208	DN1 (IgG+)	CRP	0.011	0.0392738	0.969	-0.504184	0.520252	Pearson	FcyRIIb	0.997	UMAP
209	DN1 (IgG+)	PR3-ANCA	-0.21	-0.792452	0.441	-0.637432	0.321534	Pearson	FcyRIIb	0.944432	UMAP
210	DN1 (IgG+)	BVAS	-0.17	-0.630994	0.538	-0.611584	0.359007	Pearson	FcyRIIb	0.964096	UMAP
211	DN2 (IgG+FcRL5-/low)	Age	0.024	0.0853706	0.933	-0.494589	0.529513	Pearson	FcyRIIb	0.990038	UMAP
212	DN2 (IgG+FcRL5-/low)	Disease duration	-0.21	-0.765693	0.458	-0.650747	0.340796	Pearson	FcyRIIb	0.944432	UMAP
213	DN2 (IgG+FcRL5-/low)	Creatinine	-0.022	-0.0799791	0.937	-0.528436	0.495718	Pearson	FcyRIIb	0.990038	UMAP
214	DN2 (IgG+FcRL5-/low)	eGFR	0.054	0.188718	0.853	-0.490334	0.568567	Pearson	FcyRIIb	0.978286	UMAP
215	DN2 (IgG+FcRL5-/low)	CRP	0.18	0.643762	0.532	-0.385213	0.650252	Pearson	FcyRIIb	0.964096	UMAP
216	DN2 (IgG+FcRL5-/low)	PR3-ANCA	-0.3	-1.13425	0.277	-0.70411	0.250719	Pearson	FcyRIIb	0.9408	UMAP
217	DN2 (IgG+FcRL5-/low)	BVAS	0.38	1.49181	0.16	-0.16159	0.748074	Pearson	FcyRIIb	0.9408	UMAP
218	ASC PB (IgA+)	Age	-0.0027	-0.00992042	0.992	-0.497703	0.493703	Pearson	FcyRIIb	0.997	UMAP
219	ASC PB (IgA+)	Disease duration	-0.27	-1.04662	0.313	-0.674957	0.261203	Pearson	FcyRIIb	0.9408	UMAP
220	ASC PB (IgA+)	Creatinine	-0.009	-0.0336521	0.974	-0.502459	0.488891	Pearson	FcyRIIb	0.997	UMAP
221	ASC PB (IgA+)	eGFR	0.35	1.36443	0.196	-0.193396	0.733251	Pearson	FcyRIIb	0.9408	UMAP
222	ASC PB (IgA+)	CRP	0.03	0.107214	0.916	-0.490001	0.533857	Pearson	FcyRIIb	0.990038	UMAP
223	ASC PB (IgA+)	PR3-ANCA	-0.16	-0.599984	0.558	-0.606439	0.36611	Pearson	FcyRIIb	0.978286	UMAP
224	ASC PB (IgA+)	BVAS	0.38	1.53317	0.148	-0.143518	0.736449	Pearson	FcyRIIb	0.9408	UMAP

## Sheet: CD22
	var1	var2	cor	statistic	p	conf.low	conf.high	method	marker	padj	approach
1	Transitional	Age	0.25	0.956925	0.355	-0.282647	0.662152	Pearson	CD22	0.787327	Gating
2	Transitional	Disease duration	-0.52	-2.29933	0.0374	-0.809243	-0.0376225	Pearson	CD22	0.390539	Gating
3	Transitional	Creatinine	0.17	0.661215	0.519	-0.352054	0.616541	Pearson	CD22	0.832	Gating
4	Transitional	eGFR	-0.21	-0.770987	0.455	-0.651574	0.339526	Pearson	CD22	0.832	Gating
5	Transitional	CRP	0.31	1.15575	0.269	-0.245384	0.706965	Pearson	CD22	0.682067	Gating
6	Transitional	PR3-ANCA	-0.054	-0.202962	0.842	-0.535492	0.453723	Pearson	CD22	0.957401	Gating
7	Transitional	BVAS	0.47	1.97992	0.0677	-0.0364447	0.782091	Pearson	CD22	0.483576	Gating
8	Naive	Age	0.41	1.68543	0.114	-0.106727	0.753091	Pearson	CD22	0.541333	Gating
9	Naive	Disease duration	-0.58	-2.64101	0.0194	-0.833971	-0.113357	Pearson	CD22	0.3808	Gating
10	Naive	Creatinine	-0.16	-0.603977	0.556	-0.607105	0.365197	Pearson	CD22	0.853041	Gating
11	Naive	eGFR	-0.077	-0.279946	0.784	-0.567182	0.452809	Pearson	CD22	0.928838	Gating
12	Naive	CRP	0.11	0.399099	0.696	-0.426268	0.589082	Pearson	CD22	0.917795	Gating
13	Naive	PR3-ANCA	-0.073	-0.27448	0.788	-0.548958	0.438445	Pearson	CD22	0.928838	Gating
14	Naive	BVAS	0.3	1.17505	0.26	-0.230291	0.692475	Pearson	CD22	0.682067	Gating
15	Memory	Age	0.55	2.47171	0.0269	0.0763392	0.822236	Pearson	CD22	0.390539	Gating
16	Memory	Disease duration	-0.31	-1.20045	0.25	-0.695827	0.224156	Pearson	CD22	0.682067	Gating
17	Memory	Creatinine	0.1	0.385868	0.705	-0.414184	0.569337	Pearson	CD22	0.917795	Gating
18	Memory	eGFR	-0.39	-1.54179	0.147	-0.753648	0.14912	Pearson	CD22	0.573288	Gating
19	Memory	CRP	0.015	0.055113	0.957	-0.500901	0.523448	Pearson	CD22	0.998	Gating
20	Memory	PR3-ANCA	0.00052	0.00195039	0.998	-0.495312	0.496098	Pearson	CD22	0.998	Gating
21	Memory	BVAS	0.018	0.0665278	0.948	-0.482177	0.508997	Pearson	CD22	0.998	Gating
22	DN	Age	0.35	1.40627	0.181	-0.174287	0.721663	Pearson	CD22	0.596235	Gating
23	DN	Disease duration	-0.59	-2.70647	0.017	-0.838254	-0.127385	Pearson	CD22	0.3808	Gating
24	DN	Creatinine	0.19	0.708379	0.49	-0.341144	0.624169	Pearson	CD22	0.832	Gating
25	DN	eGFR	-0.24	-0.892491	0.388	-0.670067	0.310159	Pearson	CD22	0.808678	Gating
26	DN	CRP	0.32	1.21664	0.245	-0.230249	0.714899	Pearson	CD22	0.682067	Gating
27	DN	PR3-ANCA	-0.0058	-0.0216492	0.983	-0.500057	0.491329	Pearson	CD22	0.998	Gating
28	DN	BVAS	0.5	2.14653	0.0498	0.0025324	0.796778	Pearson	CD22	0.413156	Gating
29	PB	Age	-0.28	-1.075	0.301	-0.67891	0.254393	Pearson	CD22	0.724989	Gating
30	PB	Disease duration	-0.3	-1.15698	0.267	-0.690068	0.234652	Pearson	CD22	0.682067	Gating
31	PB	Creatinine	0.16	0.59368	0.562	-0.367549	0.605386	Pearson	CD22	0.856381	Gating
32	PB	eGFR	-0.15	-0.534406	0.602	-0.61285	0.395339	Pearson	CD22	0.857962	Gating
33	PB	CRP	0.76	4.25732	0.000934	0.411828	0.91693	Pearson	CD22	0.18144	Gating
34	PB	PR3-ANCA	0.027	0.0997485	0.922	-0.475335	0.515544	Pearson	CD22	0.998	Gating
35	PB	BVAS	0.43	1.76797	0.0988	-0.0868871	0.76163	Pearson	CD22	0.5376	Gating
36	PC	Age	0.25	0.967129	0.35	-0.280215	0.663633	Pearson	CD22	0.78624	Gating
37	PC	Disease duration	-0.0071	-0.0265181	0.979	-0.501032	0.490341	Pearson	CD22	0.998	Gating
38	PC	Creatinine	-0.18	-0.684815	0.505	-0.620375	0.346604	Pearson	CD22	0.832	Gating
39	PC	eGFR	0.18	0.66199	0.52	-0.365489	0.634181	Pearson	CD22	0.832	Gating
40	PC	CRP	0.32	1.2019	0.251	-0.233917	0.712998	Pearson	CD22	0.682067	Gating
41	PC	PR3-ANCA	-0.42	-1.7362	0.104	-0.758382	0.0945134	Pearson	CD22	0.5376	Gating
42	PC	BVAS	0.38	1.51937	0.151	-0.146863	0.734882	Pearson	CD22	0.573288	Gating
43	CD24hiCD38hi	Age	0.24	0.926832	0.37	-0.289807	0.65775	Pearson	CD22	0.80466	Gating
44	CD24hiCD38hi	Disease duration	-0.5	-2.15406	0.0491	-0.797414	-0.00427829	Pearson	CD22	0.413156	Gating
45	CD24hiCD38hi	Creatinine	0.1	0.391705	0.701	-0.412897	0.570385	Pearson	CD22	0.917795	Gating
46	CD24hiCD38hi	eGFR	-0.23	-0.846121	0.413	-0.66312	0.321414	Pearson	CD22	0.808678	Gating
47	CD24hiCD38hi	CRP	0.19	0.708206	0.491	-0.354528	0.641649	Pearson	CD22	0.832	Gating
48	CD24hiCD38hi	PR3-ANCA	-0.091	-0.340709	0.738	-0.561163	0.424086	Pearson	CD22	0.917795	Gating
49	CD24hiCD38hi	BVAS	0.35	1.41893	0.178	-0.171216	0.723177	Pearson	CD22	0.596235	Gating
50	CD24hiCD27+	Age	0.57	2.61435	0.0204	0.107599	0.832188	Pearson	CD22	0.3808	Gating
51	CD24hiCD27+	Disease duration	-0.35	-1.38051	0.189	-0.718558	0.180534	Pearson	CD22	0.613565	Gating
52	CD24hiCD27+	Creatinine	0.13	0.502789	0.623	-0.388151	0.589938	Pearson	CD22	0.8722	Gating
53	CD24hiCD27+	eGFR	-0.38	-1.46217	0.167	-0.744705	0.168988	Pearson	CD22	0.5845	Gating
54	CD24hiCD27+	CRP	0.036	0.130445	0.898	-0.485092	0.538446	Pearson	CD22	0.995802	Gating
55	CD24hiCD27+	PR3-ANCA	-0.022	-0.0836409	0.935	-0.512377	0.47866	Pearson	CD22	0.998	Gating
56	CD24hiCD27+	BVAS	0.077	0.290062	0.776	-0.435084	0.551853	Pearson	CD22	0.928838	Gating
57	CD21low/-	Age	0.088	0.329412	0.747	-0.426549	0.559099	Pearson	CD22	0.917795	Gating
58	CD21low/-	Disease duration	-0.37	-1.47847	0.161	-0.73018	0.156775	Pearson	CD22	0.5845	Gating
59	CD21low/-	Creatinine	0.094	0.354377	0.728	-0.421098	0.56365	Pearson	CD22	0.917795	Gating
60	CD21low/-	eGFR	-0.14	-0.523559	0.609	-0.610988	0.397848	Pearson	CD22	0.857962	Gating
61	CD21low/-	CRP	0.54	2.29029	0.0394	0.0329794	0.822526	Pearson	CD22	0.390539	Gating
62	CD21low/-	PR3-ANCA	-0.26	-1.00655	0.331	-0.669295	0.270801	Pearson	CD22	0.771299	Gating
63	CD21low/-	BVAS	0.53	2.30818	0.0368	0.0396335	0.809937	Pearson	CD22	0.390539	Gating
64	PR3-AF647+PR3-PE+	Age	-0.021	-0.0743834	0.942	-0.54583	0.514978	Pearson	CD22	0.998	Gating
65	PR3-AF647+PR3-PE+	Disease duration	-0.31	-1.11642	0.286	-0.720123	0.267345	Pearson	CD22	0.704	Gating
66	PR3-AF647+PR3-PE+	Creatinine	0.24	0.873645	0.399	-0.328683	0.686101	Pearson	CD22	0.808678	Gating
67	PR3-AF647+PR3-PE+	eGFR	-0.36	-1.29889	0.221	-0.762452	0.233174	Pearson	CD22	0.682067	Gating
68	PR3-AF647+PR3-PE+	CRP	0.26	0.890384	0.392	-0.340324	0.708981	Pearson	CD22	0.808678	Gating
69	PR3-AF647+PR3-PE+	PR3-ANCA	-0.0013	-0.00465628	0.996	-0.531545	0.529613	Pearson	CD22	0.998	Gating
70	PR3-AF647+PR3-PE+	BVAS	0.31	1.13484	0.279	-0.262643	0.722549	Pearson	CD22	0.6944	Gating
71	Total B cells	Age	0.39	1.5908	0.134	-0.129571	0.742886	Pearson	CD22	0.555852	Gating
72	Total B cells	Disease duration	-0.54	-2.38289	0.0319	-0.815678	-0.0565123	Pearson	CD22	0.390539	Gating
73	Total B cells	Creatinine	-0.084	-0.316963	0.756	-0.556816	0.429257	Pearson	CD22	0.917795	Gating
74	Total B cells	eGFR	-0.16	-0.575137	0.575	-0.619774	0.385878	Pearson	CD22	0.857962	Gating
75	Total B cells	CRP	0.15	0.559932	0.585	-0.389417	0.617202	Pearson	CD22	0.857962	Gating
76	Total B cells	PR3-ANCA	-0.056	-0.20867	0.838	-0.536577	0.452513	Pearson	CD22	0.957401	Gating
77	Total B cells	BVAS	0.3	1.15581	0.267	-0.234934	0.689911	Pearson	CD22	0.682067	Gating
78	Transitional T1/T2	Age	0.4	1.64631	0.122	-0.11616	0.748927	Pearson	CD22	0.54656	UMAP
79	Transitional T1/T2	Disease duration	-0.56	-2.51222	0.0249	-0.825133	-0.085291	Pearson	CD22	0.390539	UMAP
80	Transitional T1/T2	Creatinine	0.084	0.316627	0.756	-0.42933	0.556755	Pearson	CD22	0.917795	UMAP
81	Transitional T1/T2	eGFR	-0.26	-0.967411	0.351	-0.681005	0.291862	Pearson	CD22	0.78624	UMAP
82	Transitional T1/T2	CRP	0.27	1.00399	0.334	-0.282884	0.686217	Pearson	CD22	0.771299	UMAP
83	Transitional T1/T2	PR3-ANCA	-0.0091	-0.0338949	0.973	-0.502507	0.488842	Pearson	CD22	0.998	UMAP
84	Transitional T1/T2	BVAS	0.23	0.902727	0.382	-0.295529	0.654184	Pearson	CD22	0.808678	UMAP
85	Transitional T3	Age	0.37	1.47249	0.163	-0.158225	0.729485	Pearson	CD22	0.5845	UMAP
86	Transitional T3	Disease duration	-0.6	-2.81039	0.0139	-0.844778	-0.149312	Pearson	CD22	0.3808	UMAP
87	Transitional T3	Creatinine	0.18	0.67919	0.508	-0.347904	0.619464	Pearson	CD22	0.832	UMAP
88	Transitional T3	eGFR	-0.2	-0.746924	0.468	-0.6478	0.345291	Pearson	CD22	0.832	UMAP
89	Transitional T3	CRP	0.31	1.16017	0.267	-0.244287	0.707548	Pearson	CD22	0.682067	UMAP
90	Transitional T3	PR3-ANCA	0.021	0.0804356	0.937	-0.47932	0.511746	Pearson	CD22	0.998	UMAP
91	Transitional T3	BVAS	0.5	2.18559	0.0463	0.0115661	0.800053	Pearson	CD22	0.413156	UMAP
92	Naive resting	Age	0.41	1.67775	0.116	-0.108579	0.752279	Pearson	CD22	0.541333	UMAP
93	Naive resting	Disease duration	-0.55	-2.47587	0.0267	-0.822536	-0.0772615	Pearson	CD22	0.390539	UMAP
94	Naive resting	Creatinine	-0.19	-0.725685	0.48	-0.626934	0.337124	Pearson	CD22	0.832	UMAP
95	Naive resting	eGFR	-0.076	-0.274831	0.788	-0.566221	0.453932	Pearson	CD22	0.928838	UMAP
96	Naive resting	CRP	0.11	0.393418	0.7	-0.427549	0.588058	Pearson	CD22	0.917795	UMAP
97	Naive resting	PR3-ANCA	-0.085	-0.317708	0.755	-0.556953	0.429095	Pearson	CD22	0.917795	UMAP
98	Naive resting	BVAS	0.28	1.09792	0.291	-0.248882	0.682069	Pearson	CD22	0.708522	UMAP
99	Naive resting (CD38-)	Age	0.31	1.23985	0.235	-0.214626	0.700956	Pearson	CD22	0.682067	UMAP
100	Naive resting (CD38-)	Disease duration	-0.52	-2.30723	0.0368	-0.809863	-0.0394189	Pearson	CD22	0.390539	UMAP
101	Naive resting (CD38-)	Creatinine	0.087	0.326717	0.749	-0.427136	0.558606	Pearson	CD22	0.917795	UMAP
102	Naive resting (CD38-)	eGFR	-0.31	-1.17188	0.262	-0.709088	0.24138	Pearson	CD22	0.682067	UMAP
103	Naive resting (CD38-)	CRP	0.39	1.53362	0.149	-0.151159	0.752745	Pearson	CD22	0.573288	UMAP
104	Naive resting (CD38-)	PR3-ANCA	0.036	0.134723	0.895	-0.468071	0.522371	Pearson	CD22	0.995802	UMAP
105	Naive resting (CD38-)	BVAS	0.35	1.40927	0.181	-0.173558	0.722023	Pearson	CD22	0.596235	UMAP
106	Naive activated (CD24+CD11c-/lowFcRL5-CXCR5-/+)	Age	0.3	1.14927	0.271	-0.246994	0.706107	Pearson	CD22	0.682067	UMAP
107	Naive activated (CD24+CD11c-/lowFcRL5-CXCR5-/+)	Disease duration	-0.65	-3.06479	0.00904	-0.870961	-0.202617	Pearson	CD22	0.337493	UMAP
108	Naive activated (CD24+CD11c-/lowFcRL5-CXCR5-/+)	Creatinine	0.23	0.847769	0.412	-0.321015	0.66337	Pearson	CD22	0.808678	UMAP
109	Naive activated (CD24+CD11c-/lowFcRL5-CXCR5-/+)	eGFR	-0.23	-0.825598	0.425	-0.678905	0.340645	Pearson	CD22	0.808678	UMAP
110	Naive activated (CD24+CD11c-/lowFcRL5-CXCR5-/+)	CRP	0.34	1.26836	0.229	-0.228428	0.739499	Pearson	CD22	0.682067	UMAP
111	Naive activated (CD24+CD11c-/lowFcRL5-CXCR5-/+)	PR3-ANCA	-0.02	-0.0720821	0.944	-0.526856	0.497367	Pearson	CD22	0.998	UMAP
112	Naive activated (CD24+CD11c-/lowFcRL5-CXCR5-/+)	BVAS	0.43	1.72543	0.108	-0.103479	0.772998	Pearson	CD22	0.5376	UMAP
113	Naive activated/Naive anergic	Age	0.19	0.709308	0.49	-0.340929	0.624317	Pearson	CD22	0.832	UMAP
114	Naive activated/Naive anergic	Disease duration	-0.42	-1.73531	0.105	-0.75829	0.0947273	Pearson	CD22	0.5376	UMAP
115	Naive activated/Naive anergic	Creatinine	0.19	0.70899	0.49	-0.341003	0.624266	Pearson	CD22	0.832	UMAP
116	Naive activated/Naive anergic	eGFR	-0.27	-1.0212	0.326	-0.688641	0.278652	Pearson	CD22	0.768674	UMAP
117	Naive activated/Naive anergic	CRP	0.25	0.950433	0.359	-0.29602	0.678557	Pearson	CD22	0.788392	UMAP
118	Naive activated/Naive anergic	PR3-ANCA	0.098	0.370129	0.717	-0.417645	0.566502	Pearson	CD22	0.917795	UMAP
119	Naive activated/Naive anergic	BVAS	0.19	0.734533	0.475	-0.335065	0.62834	Pearson	CD22	0.832	UMAP
120	Naive anergic (CD38-)	Age	0.17	0.651294	0.525	-0.35434	0.61492	Pearson	CD22	0.834043	UMAP
121	Naive anergic (CD38-)	Disease duration	-0.42	-1.74543	0.103	-0.759331	0.0922962	Pearson	CD22	0.5376	UMAP
122	Naive anergic (CD38-)	Creatinine	0.02	0.0730822	0.943	-0.480832	0.510294	Pearson	CD22	0.998	UMAP
123	Naive anergic (CD38-)	eGFR	-0.25	-0.914143	0.377	-0.673264	0.304885	Pearson	CD22	0.808678	UMAP
124	Naive anergic (CD38-)	CRP	0.32	1.22243	0.243	-0.228809	0.715642	Pearson	CD22	0.682067	UMAP
125	Naive anergic (CD38-)	PR3-ANCA	-0.098	-0.36901	0.718	-0.5663	0.41789	Pearson	CD22	0.917795	UMAP
126	Naive anergic (CD38-)	BVAS	0.19	0.739475	0.472	-0.333915	0.629124	Pearson	CD22	0.832	UMAP
127	Naive anergic (CD38-CD24-/lowCD19-/+CD20-/+)	Age	0.18	0.663702	0.518	-0.365084	0.63446	Pearson	CD22	0.832	UMAP
128	Naive anergic (CD38-CD24-/lowCD19-/+CD20-/+)	Disease duration	-0.069	-0.249918	0.807	-0.561521	0.459387	Pearson	CD22	0.931794	UMAP
129	Naive anergic (CD38-CD24-/lowCD19-/+CD20-/+)	Creatinine	0.17	0.624239	0.543	-0.374385	0.627979	Pearson	CD22	0.845021	UMAP
130	Naive anergic (CD38-CD24-/lowCD19-/+CD20-/+)	eGFR	-0.4	-1.52191	0.154	-0.768747	0.163174	Pearson	CD22	0.574933	UMAP
131	Naive anergic (CD38-CD24-/lowCD19-/+CD20-/+)	CRP	-0.075	-0.260479	0.799	-0.582392	0.474474	Pearson	CD22	0.931794	UMAP
132	Naive anergic (CD38-CD24-/lowCD19-/+CD20-/+)	PR3-ANCA	0.19	0.689369	0.503	-0.359004	0.638622	Pearson	CD22	0.832	UMAP
133	Naive anergic (CD38-CD24-/lowCD19-/+CD20-/+)	BVAS	-0.15	-0.545393	0.595	-0.614728	0.392794	Pearson	CD22	0.857962	UMAP
134	Naive anergic (CD21+CD38-/lowCD24low/+)	Age	0.47	1.993	0.0661	-0.0333604	0.783287	Pearson	CD22	0.483576	UMAP
135	Naive anergic (CD21+CD38-/lowCD24low/+)	Disease duration	-0.49	-2.12007	0.0523	-0.794524	0.00361056	Pearson	CD22	0.4184	UMAP
136	Naive anergic (CD21+CD38-/lowCD24low/+)	Creatinine	-0.22	-0.84918	0.41	-0.646141	0.308193	Pearson	CD22	0.808678	UMAP
137	Naive anergic (CD21+CD38-/lowCD24low/+)	eGFR	-0.015	-0.0547796	0.957	-0.523381	0.50097	Pearson	CD22	0.998	UMAP
138	Naive anergic (CD21+CD38-/lowCD24low/+)	CRP	0.0077	0.0278451	0.978	-0.506544	0.517936	Pearson	CD22	0.998	UMAP
139	Naive anergic (CD21+CD38-/lowCD24low/+)	PR3-ANCA	-0.13	-0.496068	0.628	-0.588776	0.389662	Pearson	CD22	0.873739	UMAP
140	Naive anergic (CD21+CD38-/lowCD24low/+)	BVAS	0.12	0.449511	0.66	-0.400082	0.580652	Pearson	CD22	0.891952	UMAP
141	Naive/Memory unswitched	Age	0.22	0.857348	0.406	-0.306266	0.647379	Pearson	CD22	0.808678	UMAP
142	Naive/Memory unswitched	Disease duration	-0.54	-2.38601	0.0317	-0.815913	-0.0572136	Pearson	CD22	0.390539	UMAP
143	Naive/Memory unswitched	Creatinine	0.14	0.535476	0.601	-0.380777	0.595551	Pearson	CD22	0.857962	UMAP
144	Naive/Memory unswitched	eGFR	-0.31	-1.1727	0.262	-0.709196	0.241174	Pearson	CD22	0.682067	UMAP
145	Naive/Memory unswitched	CRP	0.13	0.487392	0.634	-0.406176	0.604725	Pearson	CD22	0.876642	UMAP
146	Naive/Memory unswitched	PR3-ANCA	0.22	0.82506	0.423	-0.313875	0.642461	Pearson	CD22	0.808678	UMAP
147	Naive/Memory unswitched	BVAS	0.4	1.62005	0.128	-0.122501	0.746088	Pearson	CD22	0.551385	UMAP
148	Memory unswitched	Age	0.64	3.10861	0.0077	0.209789	0.86176	Pearson	CD22	0.337493	UMAP
149	Memory unswitched	Disease duration	-0.41	-1.69521	0.112	-0.754119	0.104374	Pearson	CD22	0.541333	UMAP
150	Memory unswitched	Creatinine	-0.017	-0.0618398	0.952	-0.508069	0.483138	Pearson	CD22	0.998	UMAP
151	Memory unswitched	eGFR	-0.22	-0.824385	0.425	-0.659817	0.32667	Pearson	CD22	0.808678	UMAP
152	Memory unswitched	CRP	-0.00099	-0.0035633	0.997	-0.512991	0.511534	Pearson	CD22	0.998	UMAP
153	Memory unswitched	PR3-ANCA	-0.13	-0.475784	0.642	-0.585252	0.394213	Pearson	CD22	0.876878	UMAP
154	Memory unswitched	BVAS	0.12	0.44769	0.661	-0.400488	0.580332	Pearson	CD22	0.891952	UMAP
155	Memory IgM+IgD+CD27+	Age	0.46	1.93524	0.0734	-0.0470055	0.777948	Pearson	CD22	0.483576	UMAP
156	Memory IgM+IgD+CD27+	Disease duration	-0.51	-2.22324	0.0432	-0.803152	-0.0202337	Pearson	CD22	0.4032	UMAP
157	Memory IgM+IgD+CD27+	Creatinine	0.0088	0.0328791	0.974	-0.489049	0.502304	Pearson	CD22	0.998	UMAP
158	Memory IgM+IgD+CD27+	eGFR	-0.24	-0.901852	0.384	-0.671453	0.30788	Pearson	CD22	0.808678	UMAP
159	Memory IgM+IgD+CD27+	CRP	0.21	0.764754	0.458	-0.341021	0.6506	Pearson	CD22	0.832	UMAP
160	Memory IgM+IgD+CD27+	PR3-ANCA	-0.067	-0.25074	0.806	-0.544521	0.443543	Pearson	CD22	0.931794	UMAP
161	Memory IgM+IgD+CD27+	BVAS	0.31	1.22185	0.242	-0.218981	0.698624	Pearson	CD22	0.682067	UMAP
162	Memory IgD+CD27+	Age	0.48	1.87372	0.0855	-0.0733306	0.80351	Pearson	CD22	0.532	UMAP
163	Memory IgD+CD27+	Disease duration	-0.14	-0.482612	0.638	-0.622957	0.423607	Pearson	CD22	0.876761	UMAP
164	Memory IgD+CD27+	Creatinine	0.091	0.314879	0.758	-0.462257	0.592639	Pearson	CD22	0.917795	UMAP
165	Memory IgD+CD27+	eGFR	-0.43	-1.59283	0.14	-0.794411	0.155052	Pearson	CD22	0.570182	UMAP
166	Memory IgD+CD27+	CRP	-0.31	-1.06434	0.31	-0.73312	0.295107	Pearson	CD22	0.738723	UMAP
167	Memory IgD+CD27+	PR3-ANCA	-0.15	-0.526163	0.608	-0.630511	0.413345	Pearson	CD22	0.857962	UMAP
168	Memory IgD+CD27+	BVAS	-0.043	-0.149769	0.883	-0.560919	0.498817	Pearson	CD22	0.99393	UMAP
169	Memory switched resting (IgA+)	Age	0.59	2.74607	0.0158	0.135793	0.84078	Pearson	CD22	0.3808	UMAP
170	Memory switched resting (IgA+)	Disease duration	-0.34	-1.36293	0.194	-0.716417	0.184799	Pearson	CD22	0.6208	UMAP
171	Memory switched resting (IgA+)	Creatinine	0.22	0.862219	0.403	-0.305116	0.648115	Pearson	CD22	0.808678	UMAP
172	Memory switched resting (IgA+)	eGFR	-0.47	-1.91091	0.0783	-0.790839	0.0578538	Pearson	CD22	0.50112	UMAP
173	Memory switched resting (IgA+)	CRP	-0.078	-0.281059	0.783	-0.56739	0.452564	Pearson	CD22	0.928838	UMAP
174	Memory switched resting (IgA+)	PR3-ANCA	0.18	0.68655	0.504	-0.346202	0.620655	Pearson	CD22	0.832	UMAP
175	Memory switched resting (IgA+)	BVAS	0.15	0.566592	0.58	-0.373721	0.600834	Pearson	CD22	0.857962	UMAP
176	Memory switched resting (IgG+)	Age	0.65	3.15939	0.00696	0.219713	0.864414	Pearson	CD22	0.337493	UMAP
177	Memory switched resting (IgG+)	Disease duration	-0.33	-1.33011	0.205	-0.712376	0.192758	Pearson	CD22	0.646761	UMAP
178	Memory switched resting (IgG+)	Creatinine	0.17	0.663041	0.518	-0.351633	0.616839	Pearson	CD22	0.832	UMAP
179	Memory switched resting (IgG+)	eGFR	-0.45	-1.83174	0.09	-0.783425	0.0772537	Pearson	CD22	0.5376	UMAP
180	Memory switched resting (IgG+)	CRP	0.021	0.0744033	0.942	-0.496883	0.527321	Pearson	CD22	0.998	UMAP
181	Memory switched resting (IgG+)	PR3-ANCA	0.0092	0.0343462	0.973	-0.48875	0.502597	Pearson	CD22	0.998	UMAP
182	Memory switched resting (IgG+)	BVAS	0.11	0.406556	0.69	-0.409618	0.573042	Pearson	CD22	0.917795	UMAP
183	Memory switched activated (IgG+)	Age	0.46	1.94237	0.0725	-0.0453184	0.778615	Pearson	CD22	0.483576	UMAP
184	Memory switched activated (IgG+)	Disease duration	-0.3	-1.17006	0.262	-0.691812	0.231496	Pearson	CD22	0.682067	UMAP
185	Memory switched activated (IgG+)	Creatinine	0.39	1.60195	0.131	-0.126875	0.744112	Pearson	CD22	0.55366	UMAP
186	Memory switched activated (IgG+)	eGFR	-0.53	-2.28068	0.0401	-0.821797	-0.0307311	Pearson	CD22	0.390539	UMAP
187	Memory switched activated (IgG+)	CRP	0.22	0.821165	0.426	-0.327448	0.659325	Pearson	CD22	0.808678	UMAP
188	Memory switched activated (IgG+)	PR3-ANCA	0.16	0.620001	0.545	-0.361528	0.609766	Pearson	CD22	0.845021	UMAP
189	Memory switched activated (IgG+)	BVAS	0.19	0.740743	0.471	-0.333619	0.629325	Pearson	CD22	0.832	UMAP
190	Memory switched activated (IgA+CD38-/+CD27-/+CD86-/low)	Age	0.4	1.64634	0.122	-0.116154	0.748929	Pearson	CD22	0.54656	UMAP
191	Memory switched activated (IgA+CD38-/+CD27-/+CD86-/low)	Disease duration	-0.54	-2.39356	0.0313	-0.816481	-0.0589085	Pearson	CD22	0.390539	UMAP
192	Memory switched activated (IgA+CD38-/+CD27-/+CD86-/low)	Creatinine	0.14	0.536349	0.6	-0.38058	0.5957	Pearson	CD22	0.857962	UMAP
193	Memory switched activated (IgA+CD38-/+CD27-/+CD86-/low)	eGFR	-0.19	-0.715307	0.487	-0.642785	0.352838	Pearson	CD22	0.832	UMAP
194	Memory switched activated (IgA+CD38-/+CD27-/+CD86-/low)	CRP	0.097	0.350018	0.732	-0.437284	0.58017	Pearson	CD22	0.917795	UMAP
195	Memory switched activated (IgA+CD38-/+CD27-/+CD86-/low)	PR3-ANCA	-0.15	-0.54852	0.592	-0.597773	0.377823	Pearson	CD22	0.857962	UMAP
196	Memory switched activated (IgA+CD38-/+CD27-/+CD86-/low)	BVAS	0.58	2.69801	0.0173	0.125583	0.837709	Pearson	CD22	0.3808	UMAP
197	Memory switched activated (IgM/IgG/IgA- CD24+CD86-)	Age	0.18	0.619907	0.547	-0.390967	0.646325	Pearson	CD22	0.845021	UMAP
198	Memory switched activated (IgM/IgG/IgA- CD24+CD86-)	Disease duration	-0.27	-0.972359	0.35	-0.7004	0.303905	Pearson	CD22	0.78624	UMAP
199	Memory switched activated (IgM/IgG/IgA- CD24+CD86-)	Creatinine	0.46	1.81635	0.0944	-0.0878537	0.798269	Pearson	CD22	0.5376	UMAP
200	Memory switched activated (IgM/IgG/IgA- CD24+CD86-)	eGFR	-0.47	-1.75456	0.107	-0.809925	0.112302	Pearson	CD22	0.5376	UMAP
201	Memory switched activated (IgM/IgG/IgA- CD24+CD86-)	CRP	0.043	0.14341	0.889	-0.520167	0.580371	Pearson	CD22	0.99568	UMAP
202	Memory switched activated (IgM/IgG/IgA- CD24+CD86-)	PR3-ANCA	0.39	1.47883	0.165	-0.174259	0.764039	Pearson	CD22	0.5845	UMAP
203	Memory switched activated (IgM/IgG/IgA- CD24+CD86-)	BVAS	0.19	0.68471	0.507	-0.375283	0.656902	Pearson	CD22	0.832	UMAP
204	DN1 (IgG+)	Age	0.48	2.03091	0.0617	-0.0244434	0.786712	Pearson	CD22	0.476579	UMAP
205	DN1 (IgG+)	Disease duration	-0.4	-1.63075	0.125	-0.747248	0.119918	Pearson	CD22	0.54902	UMAP
206	DN1 (IgG+)	Creatinine	0.17	0.641976	0.531	-0.356484	0.613392	Pearson	CD22	0.837634	UMAP
207	DN1 (IgG+)	eGFR	-0.37	-1.4136	0.181	-0.739079	0.181118	Pearson	CD22	0.596235	UMAP
208	DN1 (IgG+)	CRP	0.098	0.354583	0.729	-0.436264	0.581005	Pearson	CD22	0.917795	UMAP
209	DN1 (IgG+)	PR3-ANCA	0.024	0.090889	0.929	-0.477165	0.513804	Pearson	CD22	0.998	UMAP
210	DN1 (IgG+)	BVAS	0.086	0.322228	0.752	-0.428112	0.557783	Pearson	CD22	0.917795	UMAP
211	DN2 (IgG+FcRL5-/low)	Age	0.33	1.27121	0.226	-0.216658	0.721822	Pearson	CD22	0.682067	UMAP
212	DN2 (IgG+FcRL5-/low)	Disease duration	-0.7	-3.49497	0.00395	-0.890702	-0.285561	Pearson	CD22	0.294933	UMAP
213	DN2 (IgG+FcRL5-/low)	Creatinine	0.091	0.331114	0.746	-0.441496	0.576696	Pearson	CD22	0.917795	UMAP
214	DN2 (IgG+FcRL5-/low)	eGFR	-0.0052	-0.0179036	0.986	-0.534283	0.526856	Pearson	CD22	0.998	UMAP
215	DN2 (IgG+FcRL5-/low)	CRP	0.41	1.56071	0.145	-0.153196	0.7729	Pearson	CD22	0.573288	UMAP
216	DN2 (IgG+FcRL5-/low)	PR3-ANCA	-0.16	-0.582903	0.57	-0.621082	0.384066	Pearson	CD22	0.857962	UMAP
217	DN2 (IgG+FcRL5-/low)	BVAS	0.45	1.79299	0.0963	-0.0867899	0.779689	Pearson	CD22	0.5376	UMAP
218	ASC PB (IgA+)	Age	0.72	3.8934	0.00162	0.350633	0.896355	Pearson	CD22	0.18144	UMAP
219	ASC PB (IgA+)	Disease duration	-0.15	-0.563458	0.582	-0.600305	0.374433	Pearson	CD22	0.857962	UMAP
220	ASC PB (IgA+)	Creatinine	0.19	0.733254	0.476	-0.335363	0.628137	Pearson	CD22	0.832	UMAP
221	ASC PB (IgA+)	eGFR	-0.48	-1.9747	0.0699	-0.796601	0.0423192	Pearson	CD22	0.483576	UMAP
222	ASC PB (IgA+)	CRP	-0.05	-0.182004	0.858	-0.548512	0.474092	Pearson	CD22	0.970667	UMAP
223	ASC PB (IgA+)	PR3-ANCA	0.055	0.207805	0.838	-0.452696	0.536413	Pearson	CD22	0.957401	UMAP
224	ASC PB (IgA+)	BVAS	0.072	0.268403	0.792	-0.439752	0.547825	Pearson	CD22	0.928838	UMAP

## Sheet: BTLA
	var1	var2	cor	statistic	p	conf.low	conf.high	method	marker	padj	approach
1	Transitional	Age	0.076	0.283749	0.781	-0.436447	0.550682	Pearson	BTLA	0.932741	Gating
2	Transitional	Disease duration	0.39	1.56681	0.139	-0.135374	0.740228	Pearson	BTLA	0.594222	Gating
3	Transitional	Creatinine	-0.061	-0.230337	0.821	-0.540681	0.447904	Pearson	BTLA	0.941692	Gating
4	Transitional	eGFR	-0.2	-0.753	0.465	-0.648756	0.343837	Pearson	BTLA	0.777313	Gating
5	Transitional	CRP	-0.37	-1.4413	0.173	-0.742304	0.1742	Pearson	BTLA	0.594222	Gating
6	Transitional	PR3-ANCA	0.36	1.42264	0.177	-0.170314	0.72362	Pearson	BTLA	0.594222	Gating
7	Transitional	BVAS	-0.66	-3.26241	0.00567	-0.869601	-0.239506	Pearson	BTLA	0.184	Gating
8	Naive	Age	0.26	1.00743	0.331	-0.27059	0.669421	Pearson	BTLA	0.667964	Gating
9	Naive	Disease duration	0.33	1.28933	0.218	-0.202644	0.707272	Pearson	BTLA	0.597333	Gating
10	Naive	Creatinine	0.065	0.24414	0.811	-0.444956	0.543281	Pearson	BTLA	0.941264	Gating
11	Naive	eGFR	-0.32	-1.19947	0.252	-0.712683	0.234522	Pearson	BTLA	0.606968	Gating
12	Naive	CRP	-0.3	-1.14389	0.273	-0.705394	0.248327	Pearson	BTLA	0.617697	Gating
13	Naive	PR3-ANCA	0.32	1.26291	0.227	-0.209043	0.703917	Pearson	BTLA	0.598212	Gating
14	Naive	BVAS	-0.6	-2.84069	0.0131	-0.846619	-0.155625	Pearson	BTLA	0.184178	Gating
15	Memory	Age	0.27	1.03682	0.317	-0.263552	0.673581	Pearson	BTLA	0.663626	Gating
16	Memory	Disease duration	0.44	1.81128	0.0916	-0.076515	0.76598	Pearson	BTLA	0.552337	Gating
17	Memory	Creatinine	0.053	0.199273	0.845	-0.454505	0.534789	Pearson	BTLA	0.941692	Gating
18	Memory	eGFR	-0.39	-1.51889	0.153	-0.751111	0.154831	Pearson	BTLA	0.594222	Gating
19	Memory	CRP	-0.4	-1.5834	0.137	-0.758186	0.138751	Pearson	BTLA	0.594222	Gating
20	Memory	PR3-ANCA	0.078	0.293349	0.774	-0.434374	0.552461	Pearson	BTLA	0.932129	Gating
21	Memory	BVAS	-0.71	-3.74227	0.00219	-0.890655	-0.325595	Pearson	BTLA	0.15568	Gating
22	DN	Age	0.16	0.624101	0.543	-0.360588	0.610445	Pearson	BTLA	0.836164	Gating
23	DN	Disease duration	0.33	1.31719	0.209	-0.195892	0.710769	Pearson	BTLA	0.597333	Gating
24	DN	Creatinine	-0.053	-0.199317	0.845	-0.534798	0.454496	Pearson	BTLA	0.941692	Gating
25	DN	eGFR	-0.24	-0.892863	0.388	-0.670122	0.310068	Pearson	BTLA	0.706602	Gating
26	DN	CRP	-0.42	-1.67251	0.118	-0.7676	0.116594	Pearson	BTLA	0.594222	Gating
27	DN	PR3-ANCA	0.2	0.753608	0.464	-0.330619	0.631357	Pearson	BTLA	0.777313	Gating
28	DN	BVAS	-0.7	-3.62154	0.00278	-0.885802	-0.304883	Pearson	BTLA	0.15568	Gating
29	PB	Age	0.0012	0.00453406	0.996	-0.494791	0.496619	Pearson	BTLA	0.998	Gating
30	PB	Disease duration	0.08	0.300728	0.768	-0.432778	0.553826	Pearson	BTLA	0.932129	Gating
31	PB	Creatinine	-0.033	-0.125384	0.902	-0.520555	0.470017	Pearson	BTLA	0.973538	Gating
32	PB	eGFR	-0.0024	-0.00849182	0.993	-0.513998	0.510524	Pearson	BTLA	0.998	Gating
33	PB	CRP	-0.39	-1.52795	0.15	-0.752117	0.152573	Pearson	BTLA	0.594222	Gating
34	PB	PR3-ANCA	0.065	0.244631	0.81	-0.444851	0.543373	Pearson	BTLA	0.941264	Gating
35	PB	BVAS	-0.46	-1.94108	0.0727	-0.778495	0.0456219	Pearson	BTLA	0.525316	Gating
36	PC	Age	-0.027	-0.0963025	0.925	-0.531691	0.492296	Pearson	BTLA	0.991388	Gating
37	PC	Disease duration	0.3	1.13247	0.278	-0.25116	0.703873	Pearson	BTLA	0.62272	Gating
38	PC	Creatinine	-0.16	-0.599097	0.559	-0.623797	0.380281	Pearson	BTLA	0.846054	Gating
39	PC	eGFR	-0.12	-0.4203	0.682	-0.611921	0.438132	Pearson	BTLA	0.929735	Gating
40	PC	CRP	-0.37	-1.38492	0.191	-0.753409	0.198442	Pearson	BTLA	0.594222	Gating
41	PC	PR3-ANCA	0.31	1.15679	0.268	-0.245126	0.707102	Pearson	BTLA	0.617697	Gating
42	PC	BVAS	-0.66	-3.15382	0.00762	-0.875403	-0.220479	Pearson	BTLA	0.184	Gating
43	CD24hiCD38hi	Age	-0.017	-0.063506	0.95	-0.508399	0.482796	Pearson	BTLA	0.994393	Gating
44	CD24hiCD38hi	Disease duration	0.34	1.33851	0.202	-0.19072	0.713417	Pearson	BTLA	0.597333	Gating
45	CD24hiCD38hi	Creatinine	-0.091	-0.341882	0.738	-0.561377	0.42383	Pearson	BTLA	0.932129	Gating
46	CD24hiCD38hi	eGFR	-0.12	-0.428426	0.675	-0.594333	0.419633	Pearson	BTLA	0.927607	Gating
47	CD24hiCD38hi	CRP	-0.3	-1.14884	0.271	-0.70605	0.2471	Pearson	BTLA	0.617697	Gating
48	CD24hiCD38hi	PR3-ANCA	0.36	1.42946	0.175	-0.168661	0.724429	Pearson	BTLA	0.594222	Gating
49	CD24hiCD38hi	BVAS	-0.6	-2.77776	0.0148	-0.842766	-0.142475	Pearson	BTLA	0.184178	Gating
50	CD24hiCD27+	Age	0.28	1.08059	0.298	-0.25305	0.679683	Pearson	BTLA	0.650252	Gating
51	CD24hiCD27+	Disease duration	0.42	1.73707	0.104	-0.0943049	0.758472	Pearson	BTLA	0.588	Gating
52	CD24hiCD27+	Creatinine	-0.012	-0.043979	0.966	-0.504519	0.486788	Pearson	BTLA	0.99567	Gating
53	CD24hiCD27+	eGFR	-0.29	-1.08086	0.299	-0.696902	0.263936	Pearson	BTLA	0.650252	Gating
54	CD24hiCD27+	CRP	-0.41	-1.63987	0.125	-0.764199	0.124701	Pearson	BTLA	0.594222	Gating
55	CD24hiCD27+	PR3-ANCA	0.056	0.210239	0.837	-0.45218	0.536876	Pearson	BTLA	0.941692	Gating
56	CD24hiCD27+	BVAS	-0.72	-3.92361	0.00153	-0.897447	-0.355521	Pearson	BTLA	0.15568	Gating
57	CD21low/-	Age	0.078	0.29441	0.773	-0.434145	0.552658	Pearson	BTLA	0.932129	Gating
58	CD21low/-	Disease duration	0.21	0.814556	0.429	-0.316345	0.640848	Pearson	BTLA	0.75075	Gating
59	CD21low/-	Creatinine	-0.17	-0.640987	0.532	-0.613229	0.356711	Pearson	BTLA	0.836164	Gating
60	CD21low/-	eGFR	-0.082	-0.294994	0.773	-0.569997	0.449495	Pearson	BTLA	0.932129	Gating
61	CD21low/-	CRP	-0.37	-1.41384	0.181	-0.739108	0.181057	Pearson	BTLA	0.594222	Gating
62	CD21low/-	PR3-ANCA	0.26	0.993135	0.337	-0.274007	0.667378	Pearson	BTLA	0.673982	Gating
63	CD21low/-	BVAS	-0.7	-3.63349	0.00271	-0.886295	-0.306962	Pearson	BTLA	0.15568	Gating
64	PR3-AF647+PR3-PE+	Age	-0.014	-0.0485003	0.962	-0.540564	0.520446	Pearson	BTLA	0.99567	Gating
65	PR3-AF647+PR3-PE+	Disease duration	0.26	0.947469	0.362	-0.310177	0.696856	Pearson	BTLA	0.688525	Gating
66	PR3-AF647+PR3-PE+	Creatinine	-0.13	-0.459817	0.654	-0.618951	0.428943	Pearson	BTLA	0.909913	Gating
67	PR3-AF647+PR3-PE+	eGFR	-0.097	-0.323923	0.752	-0.615238	0.47946	Pearson	BTLA	0.932129	Gating
68	PR3-AF647+PR3-PE+	CRP	-0.27	-0.935555	0.37	-0.715451	0.328662	Pearson	BTLA	0.688525	Gating
69	PR3-AF647+PR3-PE+	PR3-ANCA	0.47	1.82075	0.0937	-0.086736	0.798677	Pearson	BTLA	0.552337	Gating
70	PR3-AF647+PR3-PE+	BVAS	-0.67	-3.15475	0.0083	-0.887015	-0.222083	Pearson	BTLA	0.184	Gating
71	Total B cells	Age	0.24	0.928228	0.369	-0.289475	0.657955	Pearson	BTLA	0.688525	Gating
72	Total B cells	Disease duration	0.38	1.51757	0.151	-0.147298	0.734677	Pearson	BTLA	0.594222	Gating
73	Total B cells	Creatinine	0.081	0.302378	0.767	-0.432421	0.55413	Pearson	BTLA	0.932129	Gating
74	Total B cells	eGFR	-0.37	-1.42862	0.177	-0.740834	0.177365	Pearson	BTLA	0.594222	Gating
75	Total B cells	CRP	-0.31	-1.18933	0.256	-0.711368	0.237042	Pearson	BTLA	0.610043	Gating
76	Total B cells	PR3-ANCA	0.33	1.31992	0.208	-0.195228	0.71111	Pearson	BTLA	0.597333	Gating
77	Total B cells	BVAS	-0.65	-3.23143	0.00603	-0.868068	-0.233601	Pearson	BTLA	0.184	Gating
78	Transitional T1/T2	Age	-0.15	-0.569691	0.578	-0.601357	0.373016	Pearson	BTLA	0.86894	UMAP
79	Transitional T1/T2	Disease duration	0.31	1.21696	0.244	-0.220164	0.697987	Pearson	BTLA	0.606968	UMAP
80	Transitional T1/T2	Creatinine	-0.034	-0.128502	0.9	-0.521162	0.469368	Pearson	BTLA	0.973538	UMAP
81	Transitional T1/T2	eGFR	-0.11	-0.415125	0.685	-0.591958	0.422647	Pearson	BTLA	0.929735	UMAP
82	Transitional T1/T2	CRP	-0.14	-0.518571	0.613	-0.610129	0.398999	Pearson	BTLA	0.884513	UMAP
83	Transitional T1/T2	PR3-ANCA	0.38	1.52119	0.15	-0.146422	0.735089	Pearson	BTLA	0.594222	UMAP
84	Transitional T1/T2	BVAS	-0.49	-2.12391	0.052	-0.794852	0.00271917	Pearson	BTLA	0.416	UMAP
85	Transitional T3	Age	0.075	0.280267	0.783	-0.437198	0.550035	Pearson	BTLA	0.932741	UMAP
86	Transitional T3	Disease duration	0.46	1.94242	0.0725	-0.0453065	0.778619	Pearson	BTLA	0.525316	UMAP
87	Transitional T3	Creatinine	-0.058	-0.217585	0.831	-0.538269	0.450619	Pearson	BTLA	0.941692	UMAP
88	Transitional T3	eGFR	-0.29	-1.10546	0.289	-0.700245	0.257852	Pearson	BTLA	0.64095	UMAP
89	Transitional T3	CRP	-0.41	-1.59888	0.134	-0.759851	0.134896	Pearson	BTLA	0.594222	UMAP
90	Transitional T3	PR3-ANCA	0.22	0.833675	0.418	-0.311847	0.64378	Pearson	BTLA	0.743111	UMAP
91	Transitional T3	BVAS	-0.62	-2.9737	0.0101	-0.854383	-0.18289	Pearson	BTLA	0.184	UMAP
92	Naive resting	Age	0.27	1.05367	0.31	-0.259514	0.675943	Pearson	BTLA	0.655094	UMAP
93	Naive resting	Disease duration	0.32	1.27404	0.223	-0.206346	0.705336	Pearson	BTLA	0.597333	UMAP
94	Naive resting	Creatinine	0.079	0.296036	0.772	-0.433793	0.552959	Pearson	BTLA	0.932129	UMAP
95	Naive resting	eGFR	-0.32	-1.21039	0.248	-0.714095	0.231804	Pearson	BTLA	0.606968	UMAP
96	Naive resting	CRP	-0.32	-1.21275	0.247	-0.714399	0.231218	Pearson	BTLA	0.606968	UMAP
97	Naive resting	PR3-ANCA	0.32	1.27208	0.224	-0.206821	0.705086	Pearson	BTLA	0.597333	UMAP
98	Naive resting	BVAS	-0.6	-2.82447	0.0135	-0.845637	-0.152251	Pearson	BTLA	0.184178	UMAP
99	Naive resting (CD38-)	Age	0.26	1.01623	0.327	-0.268485	0.670671	Pearson	BTLA	0.665891	UMAP
100	Naive resting (CD38-)	Disease duration	0.41	1.70057	0.111	-0.103082	0.754682	Pearson	BTLA	0.592	UMAP
101	Naive resting (CD38-)	Creatinine	0.099	0.373048	0.715	-0.417004	0.567029	Pearson	BTLA	0.932129	UMAP
102	Naive resting (CD38-)	eGFR	-0.42	-1.68322	0.116	-0.768704	0.113936	Pearson	BTLA	0.594222	UMAP
103	Naive resting (CD38-)	CRP	-0.32	-1.23653	0.238	-0.717442	0.2253	Pearson	BTLA	0.606968	UMAP
104	Naive resting (CD38-)	PR3-ANCA	0.17	0.636328	0.535	-0.357782	0.612463	Pearson	BTLA	0.836164	UMAP
105	Naive resting (CD38-)	BVAS	-0.48	-2.05535	0.059	-0.788887	0.0187125	Pearson	BTLA	0.455724	UMAP
106	Naive activated (CD24+CD11c-/lowFcRL5-CXCR5-/+)	Age	0.32	1.21888	0.245	-0.229693	0.715186	Pearson	BTLA	0.606968	UMAP
107	Naive activated (CD24+CD11c-/lowFcRL5-CXCR5-/+)	Disease duration	-0.074	-0.266335	0.794	-0.564623	0.455796	Pearson	BTLA	0.934702	UMAP
108	Naive activated (CD24+CD11c-/lowFcRL5-CXCR5-/+)	Creatinine	-0.25	-0.948038	0.36	-0.67821	0.296606	Pearson	BTLA	0.688525	UMAP
109	Naive activated (CD24+CD11c-/lowFcRL5-CXCR5-/+)	eGFR	0.021	0.0742074	0.942	-0.515015	0.545794	Pearson	BTLA	0.993803	UMAP
110	Naive activated (CD24+CD11c-/lowFcRL5-CXCR5-/+)	CRP	-0.27	-0.977505	0.348	-0.701128	0.302607	Pearson	BTLA	0.683789	UMAP
111	Naive activated (CD24+CD11c-/lowFcRL5-CXCR5-/+)	PR3-ANCA	0.15	0.543794	0.596	-0.393164	0.614455	Pearson	BTLA	0.872575	UMAP
112	Naive activated (CD24+CD11c-/lowFcRL5-CXCR5-/+)	BVAS	-0.36	-1.37918	0.191	-0.735014	0.189712	Pearson	BTLA	0.594222	UMAP
113	Naive activated/Naive anergic	Age	0.19	0.742555	0.47	-0.333197	0.629612	Pearson	BTLA	0.779852	UMAP
114	Naive activated/Naive anergic	Disease duration	0.015	0.0560691	0.956	-0.484319	0.506924	Pearson	BTLA	0.99567	UMAP
115	Naive activated/Naive anergic	Creatinine	-0.086	-0.323788	0.751	-0.558069	0.427773	Pearson	BTLA	0.932129	UMAP
116	Naive activated/Naive anergic	eGFR	-0.11	-0.409897	0.689	-0.591021	0.42383	Pearson	BTLA	0.929735	UMAP
117	Naive activated/Naive anergic	CRP	-0.022	-0.0778764	0.939	-0.528016	0.496157	Pearson	BTLA	0.993803	UMAP
118	Naive activated/Naive anergic	PR3-ANCA	0.13	0.495365	0.628	-0.38982	0.588654	Pearson	BTLA	0.894582	UMAP
119	Naive activated/Naive anergic	BVAS	-0.3	-1.19546	0.252	-0.695173	0.22536	Pearson	BTLA	0.606968	UMAP
120	Naive anergic (CD38-)	Age	0.16	0.621	0.545	-0.361299	0.609932	Pearson	BTLA	0.836164	UMAP
121	Naive anergic (CD38-)	Disease duration	0.44	1.82368	0.0896	-0.0735508	0.767209	Pearson	BTLA	0.552337	UMAP
122	Naive anergic (CD38-)	Creatinine	0.1	0.389925	0.702	-0.41329	0.570066	Pearson	BTLA	0.932129	UMAP
123	Naive anergic (CD38-)	eGFR	-0.43	-1.74134	0.105	-0.774594	0.0995428	Pearson	BTLA	0.588	UMAP
124	Naive anergic (CD38-)	CRP	-0.19	-0.704429	0.494	-0.641044	0.355427	Pearson	BTLA	0.813647	UMAP
125	Naive anergic (CD38-)	PR3-ANCA	0.24	0.917123	0.375	-0.292113	0.656318	Pearson	BTLA	0.688525	UMAP
126	Naive anergic (CD38-)	BVAS	-0.56	-2.53471	0.0238	-0.826717	-0.0902351	Pearson	BTLA	0.253867	UMAP
127	Naive anergic (CD38-CD24-/lowCD19-/+CD20-/+)	Age	-0.095	-0.344686	0.736	-0.579192	0.438473	Pearson	BTLA	0.932129	UMAP
128	Naive anergic (CD38-CD24-/lowCD19-/+CD20-/+)	Disease duration	-0.37	-1.42661	0.177	-0.7406	0.177867	Pearson	BTLA	0.594222	UMAP
129	Naive anergic (CD38-CD24-/lowCD19-/+CD20-/+)	Creatinine	-0.63	-2.94062	0.0115	-0.864422	-0.177108	Pearson	BTLA	0.184	UMAP
130	Naive anergic (CD38-CD24-/lowCD19-/+CD20-/+)	eGFR	0.53	2.1716	0.0506	0.000792257	0.8283	Pearson	BTLA	0.416	UMAP
131	Naive anergic (CD38-CD24-/lowCD19-/+CD20-/+)	CRP	-0.18	-0.64457	0.531	-0.650385	0.385018	Pearson	BTLA	0.836164	UMAP
132	Naive anergic (CD38-CD24-/lowCD19-/+CD20-/+)	PR3-ANCA	-0.22	-0.819116	0.427	-0.659012	0.327942	Pearson	BTLA	0.75075	UMAP
133	Naive anergic (CD38-CD24-/lowCD19-/+CD20-/+)	BVAS	-0.38	-1.47416	0.164	-0.746074	0.165995	Pearson	BTLA	0.594222	UMAP
134	Naive anergic (CD21+CD38-/lowCD24low/+)	Age	0.27	1.05887	0.308	-0.258266	0.676668	Pearson	BTLA	0.655094	UMAP
135	Naive anergic (CD21+CD38-/lowCD24low/+)	Disease duration	0.36	1.42917	0.175	-0.168732	0.724395	Pearson	BTLA	0.594222	UMAP
136	Naive anergic (CD21+CD38-/lowCD24low/+)	Creatinine	0.07	0.262494	0.797	-0.441022	0.546722	Pearson	BTLA	0.934702	UMAP
137	Naive anergic (CD21+CD38-/lowCD24low/+)	eGFR	-0.34	-1.31642	0.211	-0.727427	0.205381	Pearson	BTLA	0.597333	UMAP
138	Naive anergic (CD21+CD38-/lowCD24low/+)	CRP	-0.41	-1.61439	0.13	-0.761507	0.131037	Pearson	BTLA	0.594222	UMAP
139	Naive anergic (CD21+CD38-/lowCD24low/+)	PR3-ANCA	0.32	1.27391	0.223	-0.206378	0.705319	Pearson	BTLA	0.597333	UMAP
140	Naive anergic (CD21+CD38-/lowCD24low/+)	BVAS	-0.66	-3.29943	0.00527	-0.871403	-0.246506	Pearson	BTLA	0.184	UMAP
141	Naive/Memory unswitched	Age	0.12	0.469577	0.646	-0.395602	0.584169	Pearson	BTLA	0.909913	UMAP
142	Naive/Memory unswitched	Disease duration	0.44	1.823	0.0897	-0.0737134	0.767142	Pearson	BTLA	0.552337	UMAP
143	Naive/Memory unswitched	Creatinine	-0.033	-0.122592	0.904	-0.520011	0.470598	Pearson	BTLA	0.973538	UMAP
144	Naive/Memory unswitched	eGFR	-0.21	-0.782576	0.448	-0.653379	0.336743	Pearson	BTLA	0.771938	UMAP
145	Naive/Memory unswitched	CRP	-0.39	-1.5056	0.156	-0.749626	0.158147	Pearson	BTLA	0.594222	UMAP
146	Naive/Memory unswitched	PR3-ANCA	0.12	0.448321	0.661	-0.400347	0.580443	Pearson	BTLA	0.913975	UMAP
147	Naive/Memory unswitched	BVAS	-0.57	-2.59084	0.0214	-0.830594	-0.102496	Pearson	BTLA	0.23968	UMAP
148	Memory unswitched	Age	0.094	0.35198	0.73	-0.421623	0.563214	Pearson	BTLA	0.932129	UMAP
149	Memory unswitched	Disease duration	0.44	1.84607	0.0861	-0.0682052	0.76941	Pearson	BTLA	0.552337	UMAP
150	Memory unswitched	Creatinine	-0.2	-0.751456	0.465	-0.631017	0.331122	Pearson	BTLA	0.777313	UMAP
151	Memory unswitched	eGFR	0.085	0.309355	0.762	-0.446322	0.57267	Pearson	BTLA	0.932129	UMAP
152	Memory unswitched	CRP	-0.4	-1.55753	0.143	-0.755375	0.145196	Pearson	BTLA	0.594222	UMAP
153	Memory unswitched	PR3-ANCA	-0.13	-0.491316	0.631	-0.587953	0.39073	Pearson	BTLA	0.894582	UMAP
154	Memory unswitched	BVAS	-0.54	-2.43062	0.0291	-0.819238	-0.0672009	Pearson	BTLA	0.296291	UMAP
155	Memory IgM+IgD+CD27+	Age	0.093	0.348046	0.733	-0.422483	0.562499	Pearson	BTLA	0.932129	UMAP
156	Memory IgM+IgD+CD27+	Disease duration	0.58	2.63205	0.0197	0.111426	0.833375	Pearson	BTLA	0.232253	UMAP
157	Memory IgM+IgD+CD27+	Creatinine	0.063	0.235744	0.817	-0.44675	0.541701	Pearson	BTLA	0.941692	UMAP
158	Memory IgM+IgD+CD27+	eGFR	-0.34	-1.28556	0.221	-0.723614	0.21308	Pearson	BTLA	0.597333	UMAP
159	Memory IgM+IgD+CD27+	CRP	-0.33	-1.25501	0.232	-0.719785	0.220695	Pearson	BTLA	0.604279	UMAP
160	Memory IgM+IgD+CD27+	PR3-ANCA	0.2	0.75658	0.462	-0.329926	0.631825	Pearson	BTLA	0.777313	UMAP
161	Memory IgM+IgD+CD27+	BVAS	-0.64	-3.14005	0.00723	-0.863411	-0.215946	Pearson	BTLA	0.184	UMAP
162	Memory IgD+CD27+	Age	-0.052	-0.179883	0.86	-0.566841	0.492266	Pearson	BTLA	0.948966	UMAP
163	Memory IgD+CD27+	Disease duration	0.13	0.460665	0.653	-0.428745	0.6191	Pearson	BTLA	0.909913	UMAP
164	Memory IgD+CD27+	Creatinine	-0.087	-0.303734	0.767	-0.590556	0.464773	Pearson	BTLA	0.932129	UMAP
165	Memory IgD+CD27+	eGFR	-0.058	-0.191954	0.851	-0.589983	0.509423	Pearson	BTLA	0.943683	UMAP
166	Memory IgD+CD27+	CRP	-0.042	-0.137836	0.893	-0.579256	0.521391	Pearson	BTLA	0.973538	UMAP
167	Memory IgD+CD27+	PR3-ANCA	-0.021	-0.0710699	0.945	-0.545158	0.51568	Pearson	BTLA	0.993803	UMAP
168	Memory IgD+CD27+	BVAS	-0.36	-1.32923	0.208	-0.746863	0.212778	Pearson	BTLA	0.597333	UMAP
169	Memory switched resting (IgA+)	Age	0.26	1.02303	0.324	-0.266858	0.671634	Pearson	BTLA	0.665891	UMAP
170	Memory switched resting (IgA+)	Disease duration	0.39	1.59248	0.134	-0.129165	0.743071	Pearson	BTLA	0.594222	UMAP
171	Memory switched resting (IgA+)	Creatinine	0.036	0.133904	0.895	-0.468242	0.522212	Pearson	BTLA	0.973538	UMAP
172	Memory switched resting (IgA+)	eGFR	-0.31	-1.16312	0.266	-0.707937	0.243555	Pearson	BTLA	0.617697	UMAP
173	Memory switched resting (IgA+)	CRP	-0.47	-1.92255	0.0767	-0.791905	0.0550115	Pearson	BTLA	0.5369	UMAP
174	Memory switched resting (IgA+)	PR3-ANCA	0.15	0.555099	0.588	-0.376331	0.598889	Pearson	BTLA	0.872265	UMAP
175	Memory switched resting (IgA+)	BVAS	-0.6	-2.79292	0.0144	-0.843705	-0.145657	Pearson	BTLA	0.184178	UMAP
176	Memory switched resting (IgG+)	Age	0.33	1.32564	0.206	-0.193841	0.711822	Pearson	BTLA	0.597333	UMAP
177	Memory switched resting (IgG+)	Disease duration	0.34	1.34088	0.201	-0.190146	0.713709	Pearson	BTLA	0.597333	UMAP
178	Memory switched resting (IgG+)	Creatinine	0.02	0.0738396	0.942	-0.480676	0.510444	Pearson	BTLA	0.993803	UMAP
179	Memory switched resting (IgG+)	eGFR	-0.29	-1.07316	0.303	-0.695848	0.265838	Pearson	BTLA	0.652615	UMAP
180	Memory switched resting (IgG+)	CRP	-0.43	-1.72117	0.109	-0.772569	0.104532	Pearson	BTLA	0.592	UMAP
181	Memory switched resting (IgG+)	PR3-ANCA	0.058	0.216332	0.832	-0.450886	0.538032	Pearson	BTLA	0.941692	UMAP
182	Memory switched resting (IgG+)	BVAS	-0.62	-2.97338	0.0101	-0.854365	-0.182826	Pearson	BTLA	0.184	UMAP
183	Memory switched activated (IgG+)	Age	-0.004	-0.0147996	0.988	-0.498683	0.492716	Pearson	BTLA	0.998	UMAP
184	Memory switched activated (IgG+)	Disease duration	0.005	0.0187406	0.985	-0.491918	0.499474	Pearson	BTLA	0.998	UMAP
185	Memory switched activated (IgG+)	Creatinine	-0.3	-1.16086	0.265	-0.690586	0.233716	Pearson	BTLA	0.617697	UMAP
186	Memory switched activated (IgG+)	eGFR	0.11	0.382246	0.708	-0.430063	0.586039	Pearson	BTLA	0.932129	UMAP
187	Memory switched activated (IgG+)	CRP	-0.17	-0.622102	0.545	-0.627625	0.374887	Pearson	BTLA	0.836164	UMAP
188	Memory switched activated (IgG+)	PR3-ANCA	-0.0078	-0.0290871	0.977	-0.501546	0.489819	Pearson	BTLA	0.998	UMAP
189	Memory switched activated (IgG+)	BVAS	-0.35	-1.41435	0.179	-0.722631	0.172326	Pearson	BTLA	0.594222	UMAP
190	Memory switched activated (IgA+CD38-/+CD27-/+CD86-/low)	Age	0.073	0.275311	0.787	-0.438266	0.549113	Pearson	BTLA	0.932741	UMAP
191	Memory switched activated (IgA+CD38-/+CD27-/+CD86-/low)	Disease duration	0.22	0.842824	0.413	-0.309692	0.645174	Pearson	BTLA	0.740096	UMAP
192	Memory switched activated (IgA+CD38-/+CD27-/+CD86-/low)	Creatinine	-0.01	-0.0390139	0.969	-0.503529	0.4878	Pearson	BTLA	0.99567	UMAP
193	Memory switched activated (IgA+CD38-/+CD27-/+CD86-/low)	eGFR	-0.25	-0.921442	0.374	-0.674335	0.303104	Pearson	BTLA	0.688525	UMAP
194	Memory switched activated (IgA+CD38-/+CD27-/+CD86-/low)	CRP	-0.19	-0.686588	0.504	-0.638173	0.359664	Pearson	BTLA	0.824058	UMAP
195	Memory switched activated (IgA+CD38-/+CD27-/+CD86-/low)	PR3-ANCA	0.23	0.864271	0.402	-0.304631	0.648425	Pearson	BTLA	0.726194	UMAP
196	Memory switched activated (IgA+CD38-/+CD27-/+CD86-/low)	BVAS	-0.51	-2.22323	0.0432	-0.803151	-0.0202307	Pearson	BTLA	0.416	UMAP
197	Memory switched activated (IgM/IgG/IgA- CD24+CD86-)	Age	0.18	0.631915	0.539	-0.388074	0.648307	Pearson	BTLA	0.836164	UMAP
198	Memory switched activated (IgM/IgG/IgA- CD24+CD86-)	Disease duration	0.28	0.993544	0.34	-0.298556	0.703385	Pearson	BTLA	0.673982	UMAP
199	Memory switched activated (IgM/IgG/IgA- CD24+CD86-)	Creatinine	-0.28	-1.02098	0.327	-0.707207	0.291613	Pearson	BTLA	0.665891	UMAP
200	Memory switched activated (IgM/IgG/IgA- CD24+CD86-)	eGFR	0.09	0.298294	0.771	-0.485363	0.610434	Pearson	BTLA	0.932129	UMAP
201	Memory switched activated (IgM/IgG/IgA- CD24+CD86-)	CRP	-0.18	-0.617184	0.55	-0.666726	0.409295	Pearson	BTLA	0.838095	UMAP
202	Memory switched activated (IgM/IgG/IgA- CD24+CD86-)	PR3-ANCA	-0.16	-0.544883	0.596	-0.633717	0.408907	Pearson	BTLA	0.872575	UMAP
203	Memory switched activated (IgM/IgG/IgA- CD24+CD86-)	BVAS	-0.48	-1.91577	0.0795	-0.807252	0.0627314	Pearson	BTLA	0.539636	UMAP
204	DN1 (IgG+)	Age	0.35	1.40541	0.182	-0.174496	0.72156	Pearson	BTLA	0.594222	UMAP
205	DN1 (IgG+)	Disease duration	0.24	0.928752	0.369	-0.289351	0.658032	Pearson	BTLA	0.688525	UMAP
206	DN1 (IgG+)	Creatinine	-0.00071	-0.00264779	0.998	-0.496239	0.495171	Pearson	BTLA	0.998	UMAP
207	DN1 (IgG+)	eGFR	-0.21	-0.788182	0.445	-0.654248	0.335395	Pearson	BTLA	0.771938	UMAP
208	DN1 (IgG+)	CRP	-0.39	-1.52356	0.152	-0.751631	0.153666	Pearson	BTLA	0.594222	UMAP
209	DN1 (IgG+)	PR3-ANCA	0.086	0.323343	0.751	-0.42787	0.557988	Pearson	BTLA	0.932129	UMAP
210	DN1 (IgG+)	BVAS	-0.37	-1.511	0.153	-0.733927	0.148891	Pearson	BTLA	0.594222	UMAP
211	DN2 (IgG+FcRL5-/low)	Age	0.36	1.38453	0.19	-0.188378	0.73565	Pearson	BTLA	0.594222	UMAP
212	DN2 (IgG+FcRL5-/low)	Disease duration	0.36	1.40029	0.185	-0.184442	0.737515	Pearson	BTLA	0.594222	UMAP
213	DN2 (IgG+FcRL5-/low)	Creatinine	-0.14	-0.513601	0.616	-0.609272	0.400146	Pearson	BTLA	0.884513	UMAP
214	DN2 (IgG+FcRL5-/low)	eGFR	-0.27	-0.954033	0.359	-0.697795	0.308524	Pearson	BTLA	0.688525	UMAP
215	DN2 (IgG+FcRL5-/low)	CRP	-0.53	-2.18396	0.0495	-0.829246	-0.00381357	Pearson	BTLA	0.416	UMAP
216	DN2 (IgG+FcRL5-/low)	PR3-ANCA	-0.056	-0.201758	0.843	-0.552325	0.46984	Pearson	BTLA	0.941692	UMAP
217	DN2 (IgG+FcRL5-/low)	BVAS	-0.63	-2.96209	0.011	-0.865583	-0.181569	Pearson	BTLA	0.184	UMAP
218	ASC PB (IgA+)	Age	0.16	0.621481	0.544	-0.361189	0.610011	Pearson	BTLA	0.836164	UMAP
219	ASC PB (IgA+)	Disease duration	0.15	0.559236	0.585	-0.375392	0.59959	Pearson	BTLA	0.872265	UMAP
220	ASC PB (IgA+)	Creatinine	0.1	0.37966	0.71	-0.41555	0.568221	Pearson	BTLA	0.932129	UMAP
221	ASC PB (IgA+)	eGFR	-0.14	-0.517725	0.613	-0.609983	0.399195	Pearson	BTLA	0.884513	UMAP
222	ASC PB (IgA+)	CRP	-0.52	-2.18474	0.0478	-0.814314	-0.00811769	Pearson	BTLA	0.416	UMAP
223	ASC PB (IgA+)	PR3-ANCA	0.17	0.631905	0.538	-0.358798	0.611734	Pearson	BTLA	0.836164	UMAP
224	ASC PB (IgA+)	BVAS	-0.51	-2.19759	0.0453	-0.801047	-0.0143331	Pearson	BTLA	0.416	UMAP

## Sheet: BAFFR
	var1	var2	cor	statistic	p	conf.low	conf.high	method	marker	padj	approach
1	Transitional	Age	-0.15	-0.561245	0.584	-0.59993	0.374936	Pearson	BAFFR	0.979748	Gating
2	Transitional	Disease duration	0.029	0.110317	0.914	-0.473147	0.517614	Pearson	BAFFR	0.979748	Gating
3	Transitional	Creatinine	-0.3	-1.18042	0.258	-0.693187	0.228994	Pearson	BAFFR	0.979748	Gating
4	Transitional	eGFR	0.27	1.02828	0.323	-0.276909	0.689632	Pearson	BAFFR	0.979748	Gating
5	Transitional	CRP	-0.016	-0.0567355	0.956	-0.523775	0.500564	Pearson	BAFFR	0.979748	Gating
6	Transitional	PR3-ANCA	-0.056	-0.211445	0.836	-0.537105	0.451924	Pearson	BAFFR	0.979748	Gating
7	Transitional	BVAS	-0.2	-0.780295	0.448	-0.63554	0.324382	Pearson	BAFFR	0.979748	Gating
8	Naive	Age	-0.12	-0.462019	0.651	-0.582847	0.397291	Pearson	BAFFR	0.979748	Gating
9	Naive	Disease duration	-0.0064	-0.0239597	0.981	-0.50052	0.49086	Pearson	BAFFR	0.985399	Gating
10	Naive	Creatinine	-0.31	-1.20183	0.249	-0.696009	0.223821	Pearson	BAFFR	0.979748	Gating
11	Naive	eGFR	0.23	0.848806	0.411	-0.320764	0.663526	Pearson	BAFFR	0.979748	Gating
12	Naive	CRP	-0.054	-0.195946	0.848	-0.551206	0.471093	Pearson	BAFFR	0.979748	Gating
13	Naive	PR3-ANCA	0.034	0.125537	0.902	-0.469985	0.520584	Pearson	BAFFR	0.979748	Gating
14	Naive	BVAS	-0.27	-1.04227	0.315	-0.674346	0.262248	Pearson	BAFFR	0.979748	Gating
15	Memory	Age	0.061	0.230101	0.821	-0.447954	0.540637	Pearson	BAFFR	0.979748	Gating
16	Memory	Disease duration	0.094	0.35205	0.73	-0.421607	0.563227	Pearson	BAFFR	0.979748	Gating
17	Memory	Creatinine	-0.28	-1.10186	0.289	-0.682608	0.247935	Pearson	BAFFR	0.979748	Gating
18	Memory	eGFR	0.19	0.701082	0.496	-0.356223	0.640507	Pearson	BAFFR	0.979748	Gating
19	Memory	CRP	-0.14	-0.524586	0.609	-0.611165	0.39761	Pearson	BAFFR	0.979748	Gating
20	Memory	PR3-ANCA	-0.094	-0.354044	0.729	-0.563589	0.421171	Pearson	BAFFR	0.979748	Gating
21	Memory	BVAS	-0.31	-1.20771	0.247	-0.696779	0.2224	Pearson	BAFFR	0.979748	Gating
22	DN	Age	0.052	0.19427	0.849	-0.455564	0.533835	Pearson	BAFFR	0.979748	Gating
23	DN	Disease duration	-0.026	-0.095988	0.925	-0.514806	0.476113	Pearson	BAFFR	0.979748	Gating
24	DN	Creatinine	-0.2	-0.782968	0.447	-0.635957	0.323756	Pearson	BAFFR	0.979748	Gating
25	DN	eGFR	0.2	0.739208	0.473	-0.347136	0.646582	Pearson	BAFFR	0.979748	Gating
26	DN	CRP	-0.066	-0.239962	0.814	-0.559632	0.461557	Pearson	BAFFR	0.979748	Gating
27	DN	PR3-ANCA	-0.054	-0.203469	0.842	-0.535588	0.453616	Pearson	BAFFR	0.979748	Gating
28	DN	BVAS	-0.14	-0.53493	0.601	-0.595458	0.380901	Pearson	BAFFR	0.979748	Gating
29	PB	Age	-0.41	-1.55389	0.146	-0.772177	0.154948	Pearson	BAFFR	0.979748	Gating
30	PB	Disease duration	0.057	0.199491	0.845	-0.487972	0.570665	Pearson	BAFFR	0.979748	Gating
31	PB	Creatinine	0.038	0.132033	0.897	-0.50265	0.557402	Pearson	BAFFR	0.979748	Gating
32	PB	eGFR	0.21	0.716399	0.489	-0.384592	0.682699	Pearson	BAFFR	0.979748	Gating
33	PB	CRP	0.31	1.0814	0.303	-0.290633	0.735375	Pearson	BAFFR	0.979748	Gating
34	PB	PR3-ANCA	0.059	0.20305	0.842	-0.48719	0.571356	Pearson	BAFFR	0.979748	Gating
35	PB	BVAS	0.27	0.985685	0.344	-0.300541	0.702281	Pearson	BAFFR	0.979748	Gating
36	PC	Age	-0.067	-0.252824	0.804	-0.544911	0.443097	Pearson	BAFFR	0.979748	Gating
37	PC	Disease duration	0.13	0.488936	0.632	-0.391264	0.58754	Pearson	BAFFR	0.979748	Gating
38	PC	Creatinine	-0.31	-1.21603	0.244	-0.697867	0.220387	Pearson	BAFFR	0.979748	Gating
39	PC	eGFR	0.38	1.46952	0.165	-0.167153	0.745545	Pearson	BAFFR	0.979748	Gating
40	PC	CRP	0.21	0.77812	0.45	-0.337813	0.652686	Pearson	BAFFR	0.979748	Gating
41	PC	PR3-ANCA	-0.45	-1.87902	0.0812	-0.772608	0.0603528	Pearson	BAFFR	0.979748	Gating
42	PC	BVAS	0.31	1.22888	0.239	-0.217281	0.699536	Pearson	BAFFR	0.979748	Gating
43	CD24hiCD38hi	Age	-0.19	-0.712898	0.488	-0.624892	0.340096	Pearson	BAFFR	0.979748	Gating
44	CD24hiCD38hi	Disease duration	0.1	0.374771	0.713	-0.416625	0.56734	Pearson	BAFFR	0.979748	Gating
45	CD24hiCD38hi	Creatinine	-0.33	-1.3076	0.212	-0.709571	0.198215	Pearson	BAFFR	0.979748	Gating
46	CD24hiCD38hi	eGFR	0.29	1.07965	0.3	-0.264234	0.696737	Pearson	BAFFR	0.979748	Gating
47	CD24hiCD38hi	CRP	-0.048	-0.17316	0.865	-0.546797	0.475989	Pearson	BAFFR	0.979748	Gating
48	CD24hiCD38hi	PR3-ANCA	-0.064	-0.238387	0.815	-0.542199	0.446186	Pearson	BAFFR	0.979748	Gating
49	CD24hiCD38hi	BVAS	-0.27	-1.04822	0.312	-0.675181	0.26082	Pearson	BAFFR	0.979748	Gating
50	CD24hiCD27+	Age	0.038	0.143502	0.888	-0.466238	0.524074	Pearson	BAFFR	0.979748	Gating
51	CD24hiCD27+	Disease duration	0.15	0.561565	0.583	-0.374863	0.599984	Pearson	BAFFR	0.979748	Gating
52	CD24hiCD27+	Creatinine	-0.32	-1.24424	0.234	-0.701521	0.213564	Pearson	BAFFR	0.979748	Gating
53	CD24hiCD27+	eGFR	0.21	0.768013	0.456	-0.340239	0.65111	Pearson	BAFFR	0.979748	Gating
54	CD24hiCD27+	CRP	-0.22	-0.810839	0.432	-0.657743	0.329939	Pearson	BAFFR	0.979748	Gating
55	CD24hiCD27+	PR3-ANCA	-0.092	-0.346977	0.734	-0.562305	0.422717	Pearson	BAFFR	0.979748	Gating
56	CD24hiCD27+	BVAS	-0.35	-1.39125	0.186	-0.719857	0.17793	Pearson	BAFFR	0.979748	Gating
57	CD21low/-	Age	0.021	0.0804187	0.937	-0.479323	0.511742	Pearson	BAFFR	0.979748	Gating
58	CD21low/-	Disease duration	0.083	0.312256	0.759	-0.430279	0.555951	Pearson	BAFFR	0.979748	Gating
59	CD21low/-	Creatinine	-0.24	-0.939042	0.364	-0.659542	0.286904	Pearson	BAFFR	0.979748	Gating
60	CD21low/-	eGFR	0.21	0.779434	0.45	-0.337498	0.65289	Pearson	BAFFR	0.979748	Gating
61	CD21low/-	CRP	0.054	0.196765	0.847	-0.470916	0.551364	Pearson	BAFFR	0.979748	Gating
62	CD21low/-	PR3-ANCA	-0.28	-1.09064	0.294	-0.681068	0.250633	Pearson	BAFFR	0.979748	Gating
63	CD21low/-	BVAS	-0.046	-0.172706	0.865	-0.529707	0.460113	Pearson	BAFFR	0.979748	Gating
64	PR3-AF647+PR3-PE+	Age	-0.046	-0.160916	0.875	-0.563118	0.496399	Pearson	BAFFR	0.979748	Gating
65	PR3-AF647+PR3-PE+	Disease duration	0.12	0.434861	0.671	-0.434755	0.614524	Pearson	BAFFR	0.979748	Gating
66	PR3-AF647+PR3-PE+	Creatinine	-0.44	-1.69061	0.117	-0.786214	0.119885	Pearson	BAFFR	0.979748	Gating
67	PR3-AF647+PR3-PE+	eGFR	0.34	1.19948	0.256	-0.259518	0.750456	Pearson	BAFFR	0.979748	Gating
68	PR3-AF647+PR3-PE+	CRP	-0.13	-0.447478	0.663	-0.637712	0.450463	Pearson	BAFFR	0.979748	Gating
69	PR3-AF647+PR3-PE+	PR3-ANCA	-0.42	-1.58709	0.138	-0.775677	0.146417	Pearson	BAFFR	0.979748	Gating
70	PR3-AF647+PR3-PE+	BVAS	-0.038	-0.132418	0.897	-0.557479	0.502567	Pearson	BAFFR	0.979748	Gating
71	Total B cells	Age	-0.12	-0.437956	0.668	-0.578616	0.402655	Pearson	BAFFR	0.979748	Gating
72	Total B cells	Disease duration	0.02	0.0767055	0.94	-0.480087	0.51101	Pearson	BAFFR	0.979748	Gating
73	Total B cells	Creatinine	-0.3	-1.17946	0.258	-0.69306	0.229226	Pearson	BAFFR	0.979748	Gating
74	Total B cells	eGFR	0.22	0.800477	0.438	-0.332436	0.656149	Pearson	BAFFR	0.979748	Gating
75	Total B cells	CRP	-0.056	-0.202888	0.842	-0.552543	0.469596	Pearson	BAFFR	0.979748	Gating
76	Total B cells	PR3-ANCA	0.017	0.0653434	0.949	-0.48242	0.508763	Pearson	BAFFR	0.979748	Gating
77	Total B cells	BVAS	-0.28	-1.08115	0.298	-0.679761	0.252913	Pearson	BAFFR	0.979748	Gating
78	Transitional T1/T2	Age	-0.2	-0.77292	0.452	-0.634388	0.326107	Pearson	BAFFR	0.979748	UMAP
79	Transitional T1/T2	Disease duration	0.14	0.519303	0.612	-0.384431	0.592782	Pearson	BAFFR	0.979748	UMAP
80	Transitional T1/T2	Creatinine	-0.34	-1.36738	0.193	-0.716961	0.183719	Pearson	BAFFR	0.979748	UMAP
81	Transitional T1/T2	eGFR	0.4	1.55744	0.143	-0.145218	0.755366	Pearson	BAFFR	0.979748	UMAP
82	Transitional T1/T2	CRP	-0.028	-0.100426	0.922	-0.53251	0.491429	Pearson	BAFFR	0.979748	UMAP
83	Transitional T1/T2	PR3-ANCA	-0.045	-0.167356	0.869	-0.528678	0.461238	Pearson	BAFFR	0.979748	UMAP
84	Transitional T1/T2	BVAS	-0.2	-0.777147	0.45	-0.635049	0.325119	Pearson	BAFFR	0.979748	UMAP
85	Transitional T3	Age	-0.18	-0.680986	0.507	-0.619755	0.347489	Pearson	BAFFR	0.979748	UMAP
86	Transitional T3	Disease duration	0.075	0.281493	0.782	-0.436934	0.550262	Pearson	BAFFR	0.979748	UMAP
87	Transitional T3	Creatinine	-0.33	-1.30092	0.214	-0.708733	0.199834	Pearson	BAFFR	0.979748	UMAP
88	Transitional T3	eGFR	0.31	1.18463	0.257	-0.238211	0.710756	Pearson	BAFFR	0.979748	UMAP
89	Transitional T3	CRP	-0.024	-0.0871402	0.932	-0.529866	0.494218	Pearson	BAFFR	0.979748	UMAP
90	Transitional T3	PR3-ANCA	-0.013	-0.0499805	0.961	-0.505714	0.485564	Pearson	BAFFR	0.979748	UMAP
91	Transitional T3	BVAS	-0.25	-0.955917	0.355	-0.662005	0.282887	Pearson	BAFFR	0.979748	UMAP
92	Naive resting	Age	-0.15	-0.567042	0.58	-0.60091	0.373618	Pearson	BAFFR	0.979748	UMAP
93	Naive resting	Disease duration	0.033	0.122749	0.904	-0.470565	0.520041	Pearson	BAFFR	0.979748	UMAP
94	Naive resting	Creatinine	-0.3	-1.17709	0.259	-0.692745	0.229799	Pearson	BAFFR	0.979748	UMAP
95	Naive resting	eGFR	0.24	0.889239	0.39	-0.31095	0.669584	Pearson	BAFFR	0.979748	UMAP
96	Naive resting	CRP	-0.074	-0.267115	0.794	-0.56477	0.455625	Pearson	BAFFR	0.979748	UMAP
97	Naive resting	PR3-ANCA	0.024	0.0912809	0.929	-0.477084	0.513881	Pearson	BAFFR	0.979748	UMAP
98	Naive resting	BVAS	-0.26	-0.987615	0.34	-0.666587	0.275326	Pearson	BAFFR	0.979748	UMAP
99	Naive resting (CD38-)	Age	-0.099	-0.370757	0.716	-0.566615	0.417507	Pearson	BAFFR	0.979748	UMAP
100	Naive resting (CD38-)	Disease duration	0.16	0.599969	0.558	-0.366113	0.606436	Pearson	BAFFR	0.979748	UMAP
101	Naive resting (CD38-)	Creatinine	-0.27	-1.04539	0.314	-0.674784	0.2615	Pearson	BAFFR	0.979748	UMAP
102	Naive resting (CD38-)	eGFR	0.25	0.921327	0.374	-0.303132	0.674319	Pearson	BAFFR	0.979748	UMAP
103	Naive resting (CD38-)	CRP	-0.09	-0.325693	0.75	-0.575696	0.4427	Pearson	BAFFR	0.979748	UMAP
104	Naive resting (CD38-)	PR3-ANCA	-0.046	-0.171727	0.866	-0.529519	0.460319	Pearson	BAFFR	0.979748	UMAP
105	Naive resting (CD38-)	BVAS	-0.2	-0.778638	0.449	-0.635282	0.32477	Pearson	BAFFR	0.979748	UMAP
106	Naive activated (CD24+CD11c-/lowFcRL5-CXCR5-/+)	Age	-0.2	-0.719737	0.484	-0.643491	0.351782	Pearson	BAFFR	0.979748	UMAP
107	Naive activated (CD24+CD11c-/lowFcRL5-CXCR5-/+)	Disease duration	0.086	0.310587	0.761	-0.44605	0.572899	Pearson	BAFFR	0.979748	UMAP
108	Naive activated (CD24+CD11c-/lowFcRL5-CXCR5-/+)	Creatinine	-0.31	-1.19417	0.254	-0.711997	0.235839	Pearson	BAFFR	0.979748	UMAP
109	Naive activated (CD24+CD11c-/lowFcRL5-CXCR5-/+)	eGFR	0.43	1.62851	0.129	-0.135789	0.77996	Pearson	BAFFR	0.979748	UMAP
110	Naive activated (CD24+CD11c-/lowFcRL5-CXCR5-/+)	CRP	-0.13	-0.467709	0.648	-0.620342	0.427098	Pearson	BAFFR	0.979748	UMAP
111	Naive activated (CD24+CD11c-/lowFcRL5-CXCR5-/+)	PR3-ANCA	-0.05	-0.178897	0.861	-0.54791	0.474759	Pearson	BAFFR	0.979748	UMAP
112	Naive activated (CD24+CD11c-/lowFcRL5-CXCR5-/+)	BVAS	-0.096	-0.349057	0.733	-0.579994	0.437498	Pearson	BAFFR	0.979748	UMAP
113	Naive activated/Naive anergic	Age	-0.11	-0.427045	0.676	-0.576685	0.405079	Pearson	BAFFR	0.979748	UMAP
114	Naive activated/Naive anergic	Disease duration	-0.075	-0.280394	0.783	-0.550058	0.437171	Pearson	BAFFR	0.979748	UMAP
115	Naive activated/Naive anergic	Creatinine	-0.17	-0.630397	0.539	-0.611485	0.359144	Pearson	BAFFR	0.979748	UMAP
116	Naive activated/Naive anergic	eGFR	0.24	0.893613	0.388	-0.309886	0.670233	Pearson	BAFFR	0.979748	UMAP
117	Naive activated/Naive anergic	CRP	-0.057	-0.206947	0.839	-0.553323	0.468719	Pearson	BAFFR	0.979748	UMAP
118	Naive activated/Naive anergic	PR3-ANCA	0.15	0.576559	0.573	-0.371453	0.602514	Pearson	BAFFR	0.979748	UMAP
119	Naive activated/Naive anergic	BVAS	-0.14	-0.518838	0.612	-0.592702	0.384536	Pearson	BAFFR	0.979748	UMAP
120	Naive anergic (CD38-)	Age	-0.18	-0.693932	0.499	-0.621847	0.344493	Pearson	BAFFR	0.979748	UMAP
121	Naive anergic (CD38-)	Disease duration	0.044	0.16645	0.87	-0.461429	0.528504	Pearson	BAFFR	0.979748	UMAP
122	Naive anergic (CD38-)	Creatinine	-0.32	-1.26511	0.226	-0.704198	0.208509	Pearson	BAFFR	0.979748	UMAP
123	Naive anergic (CD38-)	eGFR	0.29	1.09782	0.292	-0.259742	0.69921	Pearson	BAFFR	0.979748	UMAP
124	Naive anergic (CD38-)	CRP	-0.13	-0.455845	0.656	-0.599193	0.413395	Pearson	BAFFR	0.979748	UMAP
125	Naive anergic (CD38-)	PR3-ANCA	-0.053	-0.198931	0.845	-0.534724	0.454577	Pearson	BAFFR	0.979748	UMAP
126	Naive anergic (CD38-)	BVAS	-0.24	-0.945382	0.36	-0.66047	0.285396	Pearson	BAFFR	0.979748	UMAP
127	Naive anergic (CD38-CD24-/lowCD19-/+CD20-/+)	Age	-0.12	-0.451901	0.659	-0.598497	0.414294	Pearson	BAFFR	0.979748	UMAP
128	Naive anergic (CD38-CD24-/lowCD19-/+CD20-/+)	Disease duration	-0.17	-0.631348	0.539	-0.629154	0.372714	Pearson	BAFFR	0.979748	UMAP
129	Naive anergic (CD38-CD24-/lowCD19-/+CD20-/+)	Creatinine	-0.51	-2.14758	0.0512	-0.811317	0.000716355	Pearson	BAFFR	0.979748	UMAP
130	Naive anergic (CD38-CD24-/lowCD19-/+CD20-/+)	eGFR	0.43	1.6647	0.122	-0.126515	0.783629	Pearson	BAFFR	0.979748	UMAP
131	Naive anergic (CD38-CD24-/lowCD19-/+CD20-/+)	CRP	0.097	0.33718	0.742	-0.457203	0.596782	Pearson	BAFFR	0.979748	UMAP
132	Naive anergic (CD38-CD24-/lowCD19-/+CD20-/+)	PR3-ANCA	-0.11	-0.415528	0.685	-0.59203	0.422556	Pearson	BAFFR	0.979748	UMAP
133	Naive anergic (CD38-CD24-/lowCD19-/+CD20-/+)	BVAS	-0.051	-0.183393	0.857	-0.548781	0.473794	Pearson	BAFFR	0.979748	UMAP
134	Naive anergic (CD21+CD38-/lowCD24low/+)	Age	-0.058	-0.218931	0.83	-0.538524	0.450333	Pearson	BAFFR	0.979748	UMAP
135	Naive anergic (CD21+CD38-/lowCD24low/+)	Disease duration	-0.071	-0.267874	0.793	-0.547726	0.439866	Pearson	BAFFR	0.979748	UMAP
136	Naive anergic (CD21+CD38-/lowCD24low/+)	Creatinine	-0.27	-1.05354	0.31	-0.675925	0.259545	Pearson	BAFFR	0.979748	UMAP
137	Naive anergic (CD21+CD38-/lowCD24low/+)	eGFR	0.22	0.812487	0.431	-0.329542	0.657996	Pearson	BAFFR	0.979748	UMAP
138	Naive anergic (CD21+CD38-/lowCD24low/+)	CRP	-0.06	-0.216067	0.832	-0.555073	0.466746	Pearson	BAFFR	0.979748	UMAP
139	Naive anergic (CD21+CD38-/lowCD24low/+)	PR3-ANCA	0.011	0.0417048	0.967	-0.487252	0.504066	Pearson	BAFFR	0.979748	UMAP
140	Naive anergic (CD21+CD38-/lowCD24low/+)	BVAS	-0.2	-0.772617	0.453	-0.634341	0.326178	Pearson	BAFFR	0.979748	UMAP
141	Naive/Memory unswitched	Age	-0.052	-0.194793	0.848	-0.533935	0.455453	Pearson	BAFFR	0.979748	UMAP
142	Naive/Memory unswitched	Disease duration	0.0035	0.012973	0.99	-0.493086	0.498316	Pearson	BAFFR	0.99	UMAP
143	Naive/Memory unswitched	Creatinine	-0.27	-1.05564	0.309	-0.676218	0.25904	Pearson	BAFFR	0.979748	UMAP
144	Naive/Memory unswitched	eGFR	0.24	0.881641	0.394	-0.312797	0.668454	Pearson	BAFFR	0.979748	UMAP
145	Naive/Memory unswitched	CRP	-0.05	-0.178885	0.861	-0.547908	0.474761	Pearson	BAFFR	0.979748	UMAP
146	Naive/Memory unswitched	PR3-ANCA	-0.043	-0.162455	0.873	-0.527735	0.462268	Pearson	BAFFR	0.979748	UMAP
147	Naive/Memory unswitched	BVAS	-0.13	-0.505394	0.621	-0.590388	0.387565	Pearson	BAFFR	0.979748	UMAP
148	Memory unswitched	Age	0.077	0.29005	0.776	-0.435087	0.55185	Pearson	BAFFR	0.979748	UMAP
149	Memory unswitched	Disease duration	0.06	0.224019	0.826	-0.44925	0.539487	Pearson	BAFFR	0.979748	UMAP
150	Memory unswitched	Creatinine	-0.29	-1.11254	0.285	-0.684068	0.245362	Pearson	BAFFR	0.979748	UMAP
151	Memory unswitched	eGFR	0.21	0.757884	0.462	-0.342667	0.649524	Pearson	BAFFR	0.979748	UMAP
152	Memory unswitched	CRP	-0.12	-0.440971	0.666	-0.596562	0.416783	Pearson	BAFFR	0.979748	UMAP
153	Memory unswitched	PR3-ANCA	-0.032	-0.121253	0.905	-0.51975	0.470876	Pearson	BAFFR	0.979748	UMAP
154	Memory unswitched	BVAS	-0.14	-0.528121	0.606	-0.594293	0.38244	Pearson	BAFFR	0.979748	UMAP
155	Memory IgM+IgD+CD27+	Age	-0.017	-0.0620226	0.951	-0.508105	0.4831	Pearson	BAFFR	0.979748	UMAP
156	Memory IgM+IgD+CD27+	Disease duration	0.13	0.489428	0.632	-0.391154	0.587625	Pearson	BAFFR	0.979748	UMAP
157	Memory IgM+IgD+CD27+	Creatinine	-0.29	-1.1536	0.268	-0.689616	0.235467	Pearson	BAFFR	0.979748	UMAP
158	Memory IgM+IgD+CD27+	eGFR	0.25	0.945574	0.362	-0.297208	0.677853	Pearson	BAFFR	0.979748	UMAP
159	Memory IgM+IgD+CD27+	CRP	-0.15	-0.536722	0.601	-0.613247	0.394803	Pearson	BAFFR	0.979748	UMAP
160	Memory IgM+IgD+CD27+	PR3-ANCA	-0.048	-0.178402	0.861	-0.5308	0.458914	Pearson	BAFFR	0.979748	UMAP
161	Memory IgM+IgD+CD27+	BVAS	-0.23	-0.8861	0.391	-0.651705	0.299468	Pearson	BAFFR	0.979748	UMAP
162	Memory IgD+CD27+	Age	0.041	0.141208	0.89	-0.50067	0.559224	Pearson	BAFFR	0.979748	UMAP
163	Memory IgD+CD27+	Disease duration	0.16	0.558392	0.587	-0.405695	0.636016	Pearson	BAFFR	0.979748	UMAP
164	Memory IgD+CD27+	Creatinine	-0.27	-0.972612	0.35	-0.700436	0.303842	Pearson	BAFFR	0.979748	UMAP
165	Memory IgD+CD27+	eGFR	0.14	0.48419	0.638	-0.441683	0.644171	Pearson	BAFFR	0.979748	UMAP
166	Memory IgD+CD27+	CRP	-0.28	-0.955966	0.36	-0.718328	0.323373	Pearson	BAFFR	0.979748	UMAP
167	Memory IgD+CD27+	PR3-ANCA	-0.12	-0.415389	0.685	-0.611039	0.439269	Pearson	BAFFR	0.979748	UMAP
168	Memory IgD+CD27+	BVAS	-0.45	-1.76021	0.104	-0.792985	0.102123	Pearson	BAFFR	0.979748	UMAP
169	Memory switched resting (IgA+)	Age	0.06	0.223813	0.826	-0.449294	0.539448	Pearson	BAFFR	0.979748	UMAP
170	Memory switched resting (IgA+)	Disease duration	0.04	0.150173	0.883	-0.464843	0.525365	Pearson	BAFFR	0.979748	UMAP
171	Memory switched resting (IgA+)	Creatinine	-0.19	-0.739108	0.472	-0.629066	0.334	Pearson	BAFFR	0.979748	UMAP
172	Memory switched resting (IgA+)	eGFR	0.15	0.545579	0.595	-0.39275	0.61476	Pearson	BAFFR	0.979748	UMAP
173	Memory switched resting (IgA+)	CRP	-0.14	-0.52753	0.607	-0.611671	0.39693	Pearson	BAFFR	0.979748	UMAP
174	Memory switched resting (IgA+)	PR3-ANCA	-0.045	-0.168708	0.868	-0.528938	0.460954	Pearson	BAFFR	0.979748	UMAP
175	Memory switched resting (IgA+)	BVAS	-0.097	-0.365255	0.72	-0.565621	0.418714	Pearson	BAFFR	0.979748	UMAP
176	Memory switched resting (IgG+)	Age	0.042	0.156926	0.878	-0.463428	0.526669	Pearson	BAFFR	0.979748	UMAP
177	Memory switched resting (IgG+)	Disease duration	0.099	0.373809	0.714	-0.416836	0.567166	Pearson	BAFFR	0.979748	UMAP
178	Memory switched resting (IgG+)	Creatinine	-0.3	-1.1926	0.253	-0.694795	0.226052	Pearson	BAFFR	0.979748	UMAP
179	Memory switched resting (IgG+)	eGFR	0.17	0.617776	0.547	-0.375903	0.626908	Pearson	BAFFR	0.979748	UMAP
180	Memory switched resting (IgG+)	CRP	-0.14	-0.51413	0.616	-0.609363	0.400024	Pearson	BAFFR	0.979748	UMAP
181	Memory switched resting (IgG+)	PR3-ANCA	-0.12	-0.45388	0.657	-0.58142	0.399108	Pearson	BAFFR	0.979748	UMAP
182	Memory switched resting (IgG+)	BVAS	-0.24	-0.914239	0.376	-0.655891	0.292798	Pearson	BAFFR	0.979748	UMAP
183	Memory switched activated (IgG+)	Age	-0.044	-0.165473	0.871	-0.528316	0.461634	Pearson	BAFFR	0.979748	UMAP
184	Memory switched activated (IgG+)	Disease duration	0.011	0.04042	0.968	-0.487514	0.50381	Pearson	BAFFR	0.979748	UMAP
185	Memory switched activated (IgG+)	Creatinine	-0.23	-0.871216	0.398	-0.649472	0.30299	Pearson	BAFFR	0.979748	UMAP
186	Memory switched activated (IgG+)	eGFR	0.1	0.366116	0.72	-0.433683	0.58311	Pearson	BAFFR	0.979748	UMAP
187	Memory switched activated (IgG+)	CRP	0.049	0.178408	0.861	-0.474864	0.547815	Pearson	BAFFR	0.979748	UMAP
188	Memory switched activated (IgG+)	PR3-ANCA	-0.015	-0.0578577	0.955	-0.507279	0.483953	Pearson	BAFFR	0.979748	UMAP
189	Memory switched activated (IgG+)	BVAS	-0.21	-0.821144	0.425	-0.641861	0.314797	Pearson	BAFFR	0.979748	UMAP
190	Memory switched activated (IgA+CD38-/+CD27-/+CD86-/low)	Age	-0.21	-0.806725	0.433	-0.639641	0.318185	Pearson	BAFFR	0.979748	UMAP
191	Memory switched activated (IgA+CD38-/+CD27-/+CD86-/low)	Disease duration	-0.08	-0.30096	0.768	-0.553869	0.432727	Pearson	BAFFR	0.979748	UMAP
192	Memory switched activated (IgA+CD38-/+CD27-/+CD86-/low)	Creatinine	-0.23	-0.885486	0.391	-0.651613	0.299614	Pearson	BAFFR	0.979748	UMAP
193	Memory switched activated (IgA+CD38-/+CD27-/+CD86-/low)	eGFR	0.24	0.902784	0.383	-0.307653	0.671591	Pearson	BAFFR	0.979748	UMAP
194	Memory switched activated (IgA+CD38-/+CD27-/+CD86-/low)	CRP	0.15	0.548706	0.593	-0.392025	0.615293	Pearson	BAFFR	0.979748	UMAP
195	Memory switched activated (IgA+CD38-/+CD27-/+CD86-/low)	PR3-ANCA	-0.078	-0.292251	0.774	-0.552258	0.434611	Pearson	BAFFR	0.979748	UMAP
196	Memory switched activated (IgA+CD38-/+CD27-/+CD86-/low)	BVAS	0.031	0.115603	0.91	-0.47205	0.518647	Pearson	BAFFR	0.979748	UMAP
197	Memory switched activated (IgM/IgG/IgA- CD24+CD86-)	Age	0.016	0.0560861	0.956	-0.518847	0.542112	Pearson	BAFFR	0.979748	UMAP
198	Memory switched activated (IgM/IgG/IgA- CD24+CD86-)	Disease duration	0.17	0.611387	0.552	-0.393017	0.644913	Pearson	BAFFR	0.979748	UMAP
199	Memory switched activated (IgM/IgG/IgA- CD24+CD86-)	Creatinine	-0.27	-0.977974	0.347	-0.701194	0.302488	Pearson	BAFFR	0.979748	UMAP
200	Memory switched activated (IgM/IgG/IgA- CD24+CD86-)	eGFR	0.22	0.73555	0.477	-0.379775	0.685699	Pearson	BAFFR	0.979748	UMAP
201	Memory switched activated (IgM/IgG/IgA- CD24+CD86-)	CRP	-0.12	-0.408729	0.691	-0.630787	0.459651	Pearson	BAFFR	0.979748	UMAP
202	Memory switched activated (IgM/IgG/IgA- CD24+CD86-)	PR3-ANCA	-0.084	-0.293134	0.774	-0.588567	0.46716	Pearson	BAFFR	0.979748	UMAP
203	Memory switched activated (IgM/IgG/IgA- CD24+CD86-)	BVAS	-0.39	-1.45258	0.172	-0.761119	0.181017	Pearson	BAFFR	0.979748	UMAP
204	DN1 (IgG+)	Age	-0.02	-0.0747061	0.942	-0.510615	0.480498	Pearson	BAFFR	0.979748	UMAP
205	DN1 (IgG+)	Disease duration	0.082	0.308242	0.762	-0.43115	0.555212	Pearson	BAFFR	0.979748	UMAP
206	DN1 (IgG+)	Creatinine	-0.27	-1.06911	0.303	-0.678093	0.255808	Pearson	BAFFR	0.979748	UMAP
207	DN1 (IgG+)	eGFR	0.21	0.766055	0.457	-0.340709	0.650804	Pearson	BAFFR	0.979748	UMAP
208	DN1 (IgG+)	CRP	-0.15	-0.538406	0.599	-0.613535	0.394413	Pearson	BAFFR	0.979748	UMAP
209	DN1 (IgG+)	PR3-ANCA	-0.064	-0.238375	0.815	-0.542197	0.446188	Pearson	BAFFR	0.979748	UMAP
210	DN1 (IgG+)	BVAS	-0.26	-0.989385	0.339	-0.666841	0.274903	Pearson	BAFFR	0.979748	UMAP
211	DN2 (IgG+FcRL5-/low)	Age	0.16	0.567702	0.58	-0.38761	0.618518	Pearson	BAFFR	0.979748	UMAP
212	DN2 (IgG+FcRL5-/low)	Disease duration	0.39	1.5087	0.155	-0.157375	0.749972	Pearson	BAFFR	0.979748	UMAP
213	DN2 (IgG+FcRL5-/low)	Creatinine	-0.15	-0.535664	0.601	-0.613065	0.395048	Pearson	BAFFR	0.979748	UMAP
214	DN2 (IgG+FcRL5-/low)	eGFR	-0.023	-0.0804854	0.937	-0.547065	0.513682	Pearson	BAFFR	0.979748	UMAP
215	DN2 (IgG+FcRL5-/low)	CRP	-0.33	-1.21928	0.246	-0.733396	0.241028	Pearson	BAFFR	0.979748	UMAP
216	DN2 (IgG+FcRL5-/low)	PR3-ANCA	0.051	0.185333	0.856	-0.473377	0.549156	Pearson	BAFFR	0.979748	UMAP
217	DN2 (IgG+FcRL5-/low)	BVAS	-0.58	-2.5832	0.0227	-0.843125	-0.0999641	Pearson	BAFFR	0.979748	UMAP
218	ASC PB (IgA+)	Age	0.19	0.603879	0.559	-0.432932	0.68747	Pearson	BAFFR	0.979748	UMAP
219	ASC PB (IgA+)	Disease duration	-0.023	-0.0719424	0.944	-0.588958	0.558447	Pearson	BAFFR	0.979748	UMAP
220	ASC PB (IgA+)	Creatinine	0.25	0.828731	0.427	-0.374945	0.72232	Pearson	BAFFR	0.979748	UMAP
221	ASC PB (IgA+)	eGFR	-0.052	-0.155062	0.88	-0.631926	0.565776	Pearson	BAFFR	0.979748	UMAP
222	ASC PB (IgA+)	CRP	0.065	0.194647	0.85	-0.556753	0.639773	Pearson	BAFFR	0.979748	UMAP
223	ASC PB (IgA+)	PR3-ANCA	-0.012	-0.0370426	0.971	-0.581704	0.565993	Pearson	BAFFR	0.979748	UMAP
224	ASC PB (IgA+)	BVAS	0.27	0.877666	0.401	-0.362033	0.729388	Pearson	BAFFR	0.979748	UMAP

## Sheet: CD21
	var1	var2	cor	statistic	p	conf.low	conf.high	method	marker	padj	approach
1	Transitional	Age	-0.2	-0.782511	0.447	-0.635886	0.323863	Pearson	CD21	0.801024	Gating
2	Transitional	Disease duration	-0.046	-0.170738	0.867	-0.529329	0.460527	Pearson	CD21	0.975379	Gating
3	Transitional	Creatinine	0.39	1.60713	0.13	-0.125624	0.744679	Pearson	CD21	0.679724	Gating
4	Transitional	eGFR	-0.25	-0.928449	0.37	-0.675361	0.301393	Pearson	CD21	0.801024	Gating
5	Transitional	CRP	0.26	0.963771	0.353	-0.292754	0.680481	Pearson	CD21	0.801024	Gating
6	Transitional	PR3-ANCA	-0.12	-0.451853	0.658	-0.581064	0.39956	Pearson	CD21	0.893285	Gating
7	Transitional	BVAS	0.33	1.31243	0.21	-0.197045	0.710174	Pearson	CD21	0.716121	Gating
8	Naive	Age	-0.21	-0.813931	0.429	-0.640752	0.316492	Pearson	CD21	0.801024	Gating
9	Naive	Disease duration	0.39	1.57512	0.138	-0.133363	0.741152	Pearson	CD21	0.679724	Gating
10	Naive	Creatinine	0.44	1.84609	0.0861	-0.0681994	0.769413	Pearson	CD21	0.665048	Gating
11	Naive	eGFR	-0.54	-2.33777	0.036	-0.826078	-0.0440441	Pearson	CD21	0.549459	Gating
12	Naive	CRP	-0.16	-0.574583	0.575	-0.619681	0.386007	Pearson	CD21	0.870318	Gating
13	Naive	PR3-ANCA	0.092	0.34707	0.734	-0.422696	0.562322	Pearson	CD21	0.923685	Gating
14	Naive	BVAS	-0.0032	-0.0120684	0.991	-0.498134	0.493269	Pearson	CD21	0.992	Gating
15	Memory	Age	-0.17	-0.664471	0.517	-0.617072	0.351303	Pearson	CD21	0.845314	Gating
16	Memory	Disease duration	-0.11	-0.408742	0.689	-0.573432	0.409135	Pearson	CD21	0.909023	Gating
17	Memory	Creatinine	0.21	0.794213	0.44	-0.321121	0.637705	Pearson	CD21	0.801024	Gating
18	Memory	eGFR	-0.082	-0.297941	0.77	-0.570547	0.448845	Pearson	CD21	0.942514	Gating
19	Memory	CRP	0.42	1.66124	0.121	-0.119393	0.766431	Pearson	CD21	0.679724	Gating
20	Memory	PR3-ANCA	0.049	0.183805	0.857	-0.457774	0.531835	Pearson	CD21	0.975379	Gating
21	Memory	BVAS	0.26	0.994169	0.337	-0.27376	0.667526	Pearson	CD21	0.801024	Gating
22	DN	Age	0.044	0.165407	0.871	-0.461648	0.528303	Pearson	CD21	0.975379	Gating
23	DN	Disease duration	-0.11	-0.410596	0.688	-0.573762	0.408725	Pearson	CD21	0.909023	Gating
24	DN	Creatinine	0.33	1.2993	0.215	-0.200227	0.708529	Pearson	CD21	0.718806	Gating
25	DN	eGFR	-0.1	-0.368262	0.719	-0.5835	0.433202	Pearson	CD21	0.917514	Gating
26	DN	CRP	0.37	1.43294	0.175	-0.176288	0.741335	Pearson	CD21	0.679724	Gating
27	DN	PR3-ANCA	0.15	0.57702	0.573	-0.371348	0.602592	Pearson	CD21	0.870318	Gating
28	DN	BVAS	0.097	0.364572	0.721	-0.418864	0.565498	Pearson	CD21	0.917514	Gating
29	PB	Age	-0.044	-0.164598	0.872	-0.528148	0.461818	Pearson	CD21	0.975379	Gating
30	PB	Disease duration	0.062	0.23124	0.82	-0.447711	0.540852	Pearson	CD21	0.975379	Gating
31	PB	Creatinine	0.55	2.48492	0.0262	0.0792651	0.823187	Pearson	CD21	0.549459	Gating
32	PB	eGFR	-0.48	-1.96207	0.0715	-0.795475	0.0453861	Pearson	CD21	0.619446	Gating
33	PB	CRP	0.38	1.47605	0.164	-0.165524	0.746288	Pearson	CD21	0.679724	Gating
34	PB	PR3-ANCA	0.21	0.800136	0.437	-0.319732	0.638623	Pearson	CD21	0.801024	Gating
35	PB	BVAS	0.27	1.06269	0.306	-0.257348	0.677201	Pearson	CD21	0.801024	Gating
36	PC	Age	-0.12	-0.465488	0.649	-0.583455	0.396516	Pearson	CD21	0.893285	Gating
37	PC	Disease duration	0.24	0.905655	0.38	-0.294835	0.654619	Pearson	CD21	0.801024	Gating
38	PC	Creatinine	-0.14	-0.538091	0.599	-0.595997	0.380185	Pearson	CD21	0.870318	Gating
39	PC	eGFR	0.14	0.52415	0.609	-0.397711	0.61109	Pearson	CD21	0.870318	Gating
40	PC	CRP	0.32	1.22129	0.244	-0.229092	0.715496	Pearson	CD21	0.754849	Gating
41	PC	PR3-ANCA	-0.11	-0.39719	0.697	-0.571368	0.411687	Pearson	CD21	0.909023	Gating
42	PC	BVAS	0.077	0.288407	0.777	-0.435442	0.551546	Pearson	CD21	0.945913	Gating
43	CD24hiCD38hi	Age	-0.25	-0.968355	0.349	-0.66381	0.279922	Pearson	CD21	0.801024	Gating
44	CD24hiCD38hi	Disease duration	-0.02	-0.0766773	0.94	-0.511004	0.480093	Pearson	CD21	0.987065	Gating
45	CD24hiCD38hi	Creatinine	0.28	1.08889	0.295	-0.251052	0.680828	Pearson	CD21	0.801024	Gating
46	CD24hiCD38hi	eGFR	-0.23	-0.836885	0.418	-0.66172	0.323649	Pearson	CD21	0.801024	Gating
47	CD24hiCD38hi	CRP	0.17	0.631078	0.539	-0.372777	0.629109	Pearson	CD21	0.850254	Gating
48	CD24hiCD38hi	PR3-ANCA	-0.15	-0.560471	0.584	-0.599799	0.375112	Pearson	CD21	0.870318	Gating
49	CD24hiCD38hi	BVAS	0.21	0.792975	0.441	-0.321411	0.637513	Pearson	CD21	0.801024	Gating
50	CD24hiCD27+	Age	-0.2	-0.751829	0.465	-0.631076	0.331034	Pearson	CD21	0.819	Gating
51	CD24hiCD27+	Disease duration	-0.2	-0.782063	0.447	-0.635816	0.323968	Pearson	CD21	0.801024	Gating
52	CD24hiCD27+	Creatinine	0.17	0.638171	0.534	-0.357358	0.612766	Pearson	CD21	0.850254	Gating
53	CD24hiCD27+	eGFR	-0.038	-0.13734	0.893	-0.539801	0.483629	Pearson	CD21	0.975379	Gating
54	CD24hiCD27+	CRP	0.39	1.52201	0.152	-0.154054	0.751458	Pearson	CD21	0.679724	Gating
55	CD24hiCD27+	PR3-ANCA	0.04	0.151296	0.882	-0.464608	0.525582	Pearson	CD21	0.975379	Gating
56	CD24hiCD27+	BVAS	0.41	1.66432	0.118	-0.111817	0.750852	Pearson	CD21	0.679724	Gating
57	CD21low/-	Age	-0.53	-2.34341	0.0344	-0.812671	-0.0476167	Pearson	CD21	0.549459	Gating
58	CD21low/-	Disease duration	0.21	0.815121	0.429	-0.316213	0.640935	Pearson	CD21	0.801024	Gating
59	CD21low/-	Creatinine	0.18	0.67599	0.51	-0.348644	0.618945	Pearson	CD21	0.841647	Gating
60	CD21low/-	eGFR	-0.22	-0.815882	0.429	-0.658517	0.328723	Pearson	CD21	0.801024	Gating
61	CD21low/-	CRP	0.42	1.68051	0.117	-0.11461	0.768425	Pearson	CD21	0.679724	Gating
62	CD21low/-	PR3-ANCA	0.21	0.794652	0.44	-0.321018	0.637773	Pearson	CD21	0.801024	Gating
63	CD21low/-	BVAS	-0.058	-0.215857	0.832	-0.537942	0.450986	Pearson	CD21	0.975379	Gating
64	PR3-AF647+PR3-PE+	Age	-0.38	-1.43945	0.176	-0.759643	0.184398	Pearson	CD21	0.679724	Gating
65	PR3-AF647+PR3-PE+	Disease duration	0.25	0.907387	0.382	-0.320243	0.691062	Pearson	CD21	0.801024	Gating
66	PR3-AF647+PR3-PE+	Creatinine	0.42	1.62147	0.131	-0.137594	0.779239	Pearson	CD21	0.679724	Gating
67	PR3-AF647+PR3-PE+	eGFR	-0.53	-2.08575	0.0611	-0.837644	0.0263592	Pearson	CD21	0.598267	Gating
68	PR3-AF647+PR3-PE+	CRP	0.24	0.808652	0.436	-0.361257	0.696906	Pearson	CD21	0.801024	Gating
69	PR3-AF647+PR3-PE+	PR3-ANCA	0.24	0.870369	0.401	-0.329501	0.685615	Pearson	CD21	0.801024	Gating
70	PR3-AF647+PR3-PE+	BVAS	-0.0029	-0.0100917	0.992	-0.532669	0.528483	Pearson	CD21	0.992	Gating
71	Total B cells	Age	-0.25	-0.956608	0.355	-0.662106	0.282722	Pearson	CD21	0.801024	Gating
72	Total B cells	Disease duration	-0.23	-0.888051	0.39	-0.651997	0.299007	Pearson	CD21	0.801024	Gating
73	Total B cells	Creatinine	0.39	1.60801	0.13	-0.125411	0.744775	Pearson	CD21	0.679724	Gating
74	Total B cells	eGFR	-0.17	-0.634474	0.537	-0.62967	0.371978	Pearson	CD21	0.850254	Gating
75	Total B cells	CRP	0.4	1.58338	0.137	-0.138756	0.758183	Pearson	CD21	0.679724	Gating
76	Total B cells	PR3-ANCA	0.0083	0.0308976	0.976	-0.489451	0.501908	Pearson	CD21	0.990262	Gating
77	Total B cells	BVAS	0.3	1.17452	0.26	-0.23042	0.692404	Pearson	CD21	0.776533	Gating
78	Transitional T1/T2	Age	-0.22	-0.834651	0.418	-0.643929	0.311618	Pearson	CD21	0.801024	UMAP
79	Transitional T1/T2	Disease duration	-0.29	-1.14374	0.272	-0.688291	0.237847	Pearson	CD21	0.789744	UMAP
80	Transitional T1/T2	Creatinine	0.23	0.876421	0.396	-0.301759	0.650254	Pearson	CD21	0.801024	UMAP
81	Transitional T1/T2	eGFR	-0.13	-0.477276	0.641	-0.602958	0.408495	Pearson	CD21	0.891826	UMAP
82	Transitional T1/T2	CRP	0.59	2.62244	0.0211	0.108692	0.845658	Pearson	CD21	0.549459	UMAP
83	Transitional T1/T2	PR3-ANCA	0.065	0.243164	0.811	-0.445165	0.543098	Pearson	CD21	0.971465	UMAP
84	Transitional T1/T2	BVAS	0.41	1.67915	0.115	-0.108241	0.752427	Pearson	CD21	0.679724	UMAP
85	Transitional T3	Age	-0.13	-0.497583	0.627	-0.589038	0.389322	Pearson	CD21	0.887547	UMAP
86	Transitional T3	Disease duration	-0.12	-0.455888	0.655	-0.581773	0.39866	Pearson	CD21	0.893285	UMAP
87	Transitional T3	Creatinine	0.41	1.67764	0.116	-0.108606	0.752267	Pearson	CD21	0.679724	UMAP
88	Transitional T3	eGFR	-0.18	-0.67572	0.511	-0.636414	0.36224	Pearson	CD21	0.841647	UMAP
89	Transitional T3	CRP	0.39	1.50418	0.156	-0.158503	0.749466	Pearson	CD21	0.679724	UMAP
90	Transitional T3	PR3-ANCA	0.0029	0.0109328	0.991	-0.493498	0.497906	Pearson	CD21	0.992	UMAP
91	Transitional T3	BVAS	0.45	1.90341	0.0778	-0.0545553	0.774942	Pearson	CD21	0.628	UMAP
92	Naive resting	Age	-0.21	-0.787587	0.444	-0.636676	0.322674	Pearson	CD21	0.801024	UMAP
93	Naive resting	Disease duration	0.4	1.64635	0.122	-0.116151	0.74893	Pearson	CD21	0.679724	UMAP
94	Naive resting	Creatinine	0.41	1.70259	0.111	-0.102596	0.754893	Pearson	CD21	0.679724	UMAP
95	Naive resting	eGFR	-0.53	-2.25934	0.0417	-0.820164	-0.0257255	Pearson	CD21	0.549459	UMAP
96	Naive resting	CRP	-0.19	-0.698494	0.497	-0.640091	0.356838	Pearson	CD21	0.830806	UMAP
97	Naive resting	PR3-ANCA	0.081	0.304411	0.765	-0.43198	0.554506	Pearson	CD21	0.941538	UMAP
98	Naive resting	BVAS	0.0099	0.0368841	0.971	-0.488234	0.503104	Pearson	CD21	0.990262	UMAP
99	Naive resting (CD38-)	Age	-0.24	-0.911994	0.377	-0.655559	0.293331	Pearson	CD21	0.801024	UMAP
100	Naive resting (CD38-)	Disease duration	-0.37	-1.5127	0.153	-0.734122	0.148478	Pearson	CD21	0.679724	UMAP
101	Naive resting (CD38-)	Creatinine	0.013	0.0488648	0.962	-0.485791	0.505492	Pearson	CD21	0.990262	UMAP
102	Naive resting (CD38-)	eGFR	0.049	0.17862	0.861	-0.474818	0.547856	Pearson	CD21	0.975379	UMAP
103	Naive resting (CD38-)	CRP	0.61	2.80991	0.0147	0.149524	0.85708	Pearson	CD21	0.549459	UMAP
104	Naive resting (CD38-)	PR3-ANCA	0.084	0.313526	0.759	-0.430003	0.556185	Pearson	CD21	0.939315	UMAP
105	Naive resting (CD38-)	BVAS	0.46	1.94648	0.0719	-0.0443449	0.778999	Pearson	CD21	0.619446	UMAP
106	Naive activated (CD24+CD11c-/lowFcRL5-CXCR5-/+)	Age	-0.1	-0.370869	0.717	-0.583974	0.432618	Pearson	CD21	0.917514	UMAP
107	Naive activated (CD24+CD11c-/lowFcRL5-CXCR5-/+)	Disease duration	0.25	0.931968	0.368	-0.300534	0.675874	Pearson	CD21	0.801024	UMAP
108	Naive activated (CD24+CD11c-/lowFcRL5-CXCR5-/+)	Creatinine	0.26	0.975408	0.347	-0.289902	0.682151	Pearson	CD21	0.801024	UMAP
109	Naive activated (CD24+CD11c-/lowFcRL5-CXCR5-/+)	eGFR	-0.46	-1.8012	0.0968	-0.796858	0.0916985	Pearson	CD21	0.679724	UMAP
110	Naive activated (CD24+CD11c-/lowFcRL5-CXCR5-/+)	CRP	0.091	0.317576	0.756	-0.461648	0.593142	Pearson	CD21	0.939315	UMAP
111	Naive activated (CD24+CD11c-/lowFcRL5-CXCR5-/+)	PR3-ANCA	0.32	1.21376	0.246	-0.230968	0.714528	Pearson	CD21	0.754849	UMAP
112	Naive activated (CD24+CD11c-/lowFcRL5-CXCR5-/+)	BVAS	0.024	0.0873514	0.932	-0.494174	0.529908	Pearson	CD21	0.987065	UMAP
113	Naive activated/Naive anergic	Age	0.11	0.432769	0.672	-0.403808	0.577699	Pearson	CD21	0.901365	UMAP
114	Naive activated/Naive anergic	Disease duration	0.14	0.543909	0.595	-0.378868	0.596988	Pearson	CD21	0.870318	UMAP
115	Naive activated/Naive anergic	Creatinine	0.16	0.59372	0.562	-0.36754	0.605393	Pearson	CD21	0.870318	UMAP
116	Naive activated/Naive anergic	eGFR	-0.6	-2.70051	0.0182	-0.850548	-0.125873	Pearson	CD21	0.549459	UMAP
117	Naive activated/Naive anergic	CRP	0.15	0.538703	0.599	-0.394344	0.613586	Pearson	CD21	0.870318	UMAP
118	Naive activated/Naive anergic	PR3-ANCA	0.49	2.08547	0.0558	-0.0116722	0.791532	Pearson	CD21	0.598267	UMAP
119	Naive activated/Naive anergic	BVAS	-0.24	-0.934443	0.366	-0.658868	0.287998	Pearson	CD21	0.801024	UMAP
120	Naive anergic (CD38-)	Age	-0.17	-0.658995	0.521	-0.616179	0.352565	Pearson	CD21	0.845681	UMAP
121	Naive anergic (CD38-)	Disease duration	0.23	0.898417	0.384	-0.296551	0.653543	Pearson	CD21	0.801024	UMAP
122	Naive anergic (CD38-)	Creatinine	0.36	1.42434	0.176	-0.169903	0.723821	Pearson	CD21	0.679724	UMAP
123	Naive anergic (CD38-)	eGFR	-0.54	-2.30954	0.038	-0.823976	-0.0374743	Pearson	CD21	0.549459	UMAP
124	Naive anergic (CD38-)	CRP	0.11	0.399085	0.696	-0.426271	0.589079	Pearson	CD21	0.909023	UMAP
125	Naive anergic (CD38-)	PR3-ANCA	0.17	0.645592	0.529	-0.355652	0.613985	Pearson	CD21	0.850254	UMAP
126	Naive anergic (CD38-)	BVAS	0.0079	0.029377	0.977	-0.48976	0.501604	Pearson	CD21	0.990262	UMAP
127	Naive anergic (CD38-CD24-/lowCD19-/+CD20-/+)	Age	-0.24	-0.878848	0.395	-0.668037	0.313476	Pearson	CD21	0.801024	UMAP
128	Naive anergic (CD38-CD24-/lowCD19-/+CD20-/+)	Disease duration	-0.2	-0.747555	0.468	-0.647899	0.34514	Pearson	CD21	0.819	UMAP
129	Naive anergic (CD38-CD24-/lowCD19-/+CD20-/+)	Creatinine	0.49	2.02338	0.0641	-0.0305265	0.800876	Pearson	CD21	0.598267	UMAP
130	Naive anergic (CD38-CD24-/lowCD19-/+CD20-/+)	eGFR	-0.38	-1.43934	0.176	-0.759631	0.184427	Pearson	CD21	0.679724	UMAP
131	Naive anergic (CD38-CD24-/lowCD19-/+CD20-/+)	CRP	0.26	0.931741	0.37	-0.314132	0.694595	Pearson	CD21	0.801024	UMAP
132	Naive anergic (CD38-CD24-/lowCD19-/+CD20-/+)	PR3-ANCA	0.049	0.177285	0.862	-0.475105	0.547597	Pearson	CD21	0.975379	UMAP
133	Naive anergic (CD38-CD24-/lowCD19-/+CD20-/+)	BVAS	0.3	1.13973	0.275	-0.24936	0.70484	Pearson	CD21	0.789744	UMAP
134	Naive anergic (CD21+CD38-/lowCD24low/+)	Age	-0.33	-1.31912	0.208	-0.71101	0.195422	Pearson	CD21	0.716121	UMAP
135	Naive anergic (CD21+CD38-/lowCD24low/+)	Disease duration	0.24	0.927375	0.369	-0.289678	0.657829	Pearson	CD21	0.801024	UMAP
136	Naive anergic (CD21+CD38-/lowCD24low/+)	Creatinine	0.31	1.2141	0.245	-0.220854	0.697615	Pearson	CD21	0.754849	UMAP
137	Naive anergic (CD21+CD38-/lowCD24low/+)	eGFR	-0.37	-1.41581	0.18	-0.739338	0.180565	Pearson	CD21	0.68339	UMAP
138	Naive anergic (CD21+CD38-/lowCD24low/+)	CRP	0.15	0.53971	0.599	-0.394111	0.613758	Pearson	CD21	0.870318	UMAP
139	Naive anergic (CD21+CD38-/lowCD24low/+)	PR3-ANCA	0.12	0.442174	0.665	-0.401716	0.57936	Pearson	CD21	0.897349	UMAP
140	Naive anergic (CD21+CD38-/lowCD24low/+)	BVAS	0.089	0.332871	0.744	-0.425795	0.559732	Pearson	CD21	0.931039	UMAP
141	Naive/Memory unswitched	Age	-0.33	-1.31164	0.211	-0.710076	0.197236	Pearson	CD21	0.716121	UMAP
142	Naive/Memory unswitched	Disease duration	-0.35	-1.39703	0.184	-0.720554	0.176527	Pearson	CD21	0.686933	UMAP
143	Naive/Memory unswitched	Creatinine	0.22	0.861543	0.403	-0.305275	0.648013	Pearson	CD21	0.801024	UMAP
144	Naive/Memory unswitched	eGFR	-0.018	-0.0652385	0.949	-0.525484	0.498794	Pearson	CD21	0.988726	UMAP
145	Naive/Memory unswitched	CRP	0.49	2.05393	0.0607	-0.0231548	0.803506	Pearson	CD21	0.598267	UMAP
146	Naive/Memory unswitched	PR3-ANCA	0.11	0.396273	0.698	-0.41189	0.571204	Pearson	CD21	0.909023	UMAP
147	Naive/Memory unswitched	BVAS	0.62	2.92621	0.0111	0.173239	0.851669	Pearson	CD21	0.549459	UMAP
148	Memory unswitched	Age	0.16	0.589249	0.565	-0.368561	0.604644	Pearson	CD21	0.870318	UMAP
149	Memory unswitched	Disease duration	-0.38	-1.53446	0.147	-0.736594	0.143208	Pearson	CD21	0.679724	UMAP
150	Memory unswitched	Creatinine	0.24	0.937939	0.364	-0.287166	0.659381	Pearson	CD21	0.801024	UMAP
151	Memory unswitched	eGFR	-0.2	-0.731168	0.478	-0.645309	0.349056	Pearson	CD21	0.823631	UMAP
152	Memory unswitched	CRP	0.37	1.43969	0.174	-0.174603	0.742117	Pearson	CD21	0.679724	UMAP
153	Memory unswitched	PR3-ANCA	0.13	0.492023	0.63	-0.390571	0.588075	Pearson	CD21	0.887547	UMAP
154	Memory unswitched	BVAS	0.52	2.30619	0.0369	0.039183	0.809782	Pearson	CD21	0.549459	UMAP
155	Memory IgM+IgD+CD27+	Age	0.033	0.124935	0.902	-0.47011	0.520467	Pearson	CD21	0.976077	UMAP
156	Memory IgM+IgD+CD27+	Disease duration	-0.45	-1.89811	0.0785	-0.774437	0.0558152	Pearson	CD21	0.628	UMAP
157	Memory IgM+IgD+CD27+	Creatinine	0.036	0.134597	0.895	-0.468098	0.522346	Pearson	CD21	0.975379	UMAP
158	Memory IgM+IgD+CD27+	eGFR	0.15	0.551572	0.591	-0.39136	0.615781	Pearson	CD21	0.870318	UMAP
159	Memory IgM+IgD+CD27+	CRP	0.42	1.6803	0.117	-0.11466	0.768404	Pearson	CD21	0.679724	UMAP
160	Memory IgM+IgD+CD27+	PR3-ANCA	0.05	0.185559	0.855	-0.457404	0.532171	Pearson	CD21	0.975379	UMAP
161	Memory IgM+IgD+CD27+	BVAS	0.6	2.78293	0.0147	0.143561	0.843087	Pearson	CD21	0.549459	UMAP
162	Memory IgD+CD27+	Age	-0.2	-0.705764	0.494	-0.660277	0.370151	Pearson	CD21	0.830806	UMAP
163	Memory IgD+CD27+	Disease duration	0.041	0.141897	0.89	-0.500521	0.55936	Pearson	CD21	0.975379	UMAP
164	Memory IgD+CD27+	Creatinine	0.21	0.735103	0.476	-0.362974	0.664928	Pearson	CD21	0.823631	UMAP
165	Memory IgD+CD27+	eGFR	-0.21	-0.720669	0.486	-0.68337	0.38352	Pearson	CD21	0.830806	UMAP
166	Memory IgD+CD27+	CRP	0.23	0.769377	0.458	-0.371232	0.690933	Pearson	CD21	0.814222	UMAP
167	Memory IgD+CD27+	PR3-ANCA	0.23	0.82	0.428	-0.342034	0.678057	Pearson	CD21	0.801024	UMAP
168	Memory IgD+CD27+	BVAS	-0.048	-0.165175	0.872	-0.563956	0.495473	Pearson	CD21	0.975379	UMAP
169	Memory switched resting (IgA+)	Age	-0.065	-0.243446	0.811	-0.543151	0.445104	Pearson	CD21	0.971465	UMAP
170	Memory switched resting (IgA+)	Disease duration	-0.02	-0.0729783	0.943	-0.510273	0.480853	Pearson	CD21	0.987065	UMAP
171	Memory switched resting (IgA+)	Creatinine	0.28	1.10237	0.289	-0.247811	0.682678	Pearson	CD21	0.801024	UMAP
172	Memory switched resting (IgA+)	eGFR	-0.26	-0.963653	0.353	-0.680464	0.292783	Pearson	CD21	0.801024	UMAP
173	Memory switched resting (IgA+)	CRP	0.069	0.25045	0.806	-0.45927	0.561622	Pearson	CD21	0.971465	UMAP
174	Memory switched resting (IgA+)	PR3-ANCA	0.14	0.529412	0.605	-0.382148	0.594514	Pearson	CD21	0.870318	UMAP
175	Memory switched resting (IgA+)	BVAS	0.33	1.2862	0.219	-0.2034	0.706878	Pearson	CD21	0.721412	UMAP
176	Memory switched resting (IgG+)	Age	0.14	0.530853	0.604	-0.381823	0.594761	Pearson	CD21	0.870318	UMAP
177	Memory switched resting (IgG+)	Disease duration	0.096	0.3593	0.725	-0.42002	0.564543	Pearson	CD21	0.917514	UMAP
178	Memory switched resting (IgG+)	Creatinine	0.14	0.522166	0.61	-0.383785	0.593273	Pearson	CD21	0.870318	UMAP
179	Memory switched resting (IgG+)	eGFR	-0.33	-1.24194	0.236	-0.71813	0.223951	Pearson	CD21	0.754849	UMAP
180	Memory switched resting (IgG+)	CRP	-0.027	-0.096793	0.924	-0.531788	0.492193	Pearson	CD21	0.987065	UMAP
181	Memory switched resting (IgG+)	PR3-ANCA	-0.021	-0.0797226	0.938	-0.511605	0.479466	Pearson	CD21	0.987065	UMAP
182	Memory switched resting (IgG+)	BVAS	0.058	0.216964	0.831	-0.450751	0.538151	Pearson	CD21	0.975379	UMAP
183	Memory switched activated (IgG+)	Age	0.36	1.43914	0.172	-0.166312	0.725576	Pearson	CD21	0.679724	UMAP
184	Memory switched activated (IgG+)	Disease duration	0.65	3.16468	0.00689	0.22074	0.864686	Pearson	CD21	0.549459	UMAP
185	Memory switched activated (IgG+)	Creatinine	0.28	1.08491	0.296	-0.25201	0.68028	Pearson	CD21	0.801024	UMAP
186	Memory switched activated (IgG+)	eGFR	-0.35	-1.32952	0.207	-0.729029	0.202113	Pearson	CD21	0.716121	UMAP
187	Memory switched activated (IgG+)	CRP	-0.41	-1.61613	0.13	-0.761691	0.130604	Pearson	CD21	0.679724	UMAP
188	Memory switched activated (IgG+)	PR3-ANCA	0.12	0.453991	0.657	-0.399083	0.581439	Pearson	CD21	0.893285	UMAP
189	Memory switched activated (IgG+)	BVAS	-0.34	-1.35258	0.198	-0.715149	0.187309	Pearson	CD21	0.716121	UMAP
190	Memory switched activated (IgA+CD38-/+CD27-/+CD86-/low)	Age	-0.013	-0.0499342	0.961	-0.505704	0.485573	Pearson	CD21	0.990262	UMAP
191	Memory switched activated (IgA+CD38-/+CD27-/+CD86-/low)	Disease duration	0.48	2.03313	0.0615	-0.023922	0.786911	Pearson	CD21	0.598267	UMAP
192	Memory switched activated (IgA+CD38-/+CD27-/+CD86-/low)	Creatinine	0.3	1.18417	0.256	-0.228087	0.693684	Pearson	CD21	0.774919	UMAP
193	Memory switched activated (IgA+CD38-/+CD27-/+CD86-/low)	eGFR	-0.45	-1.79434	0.096	-0.77982	0.0864582	Pearson	CD21	0.679724	UMAP
194	Memory switched activated (IgA+CD38-/+CD27-/+CD86-/low)	CRP	-0.23	-0.855622	0.408	-0.664555	0.319113	Pearson	CD21	0.801024	UMAP
195	Memory switched activated (IgA+CD38-/+CD27-/+CD86-/low)	PR3-ANCA	0.52	2.2711	0.0395	0.0311932	0.80701	Pearson	CD21	0.549459	UMAP
196	Memory switched activated (IgA+CD38-/+CD27-/+CD86-/low)	BVAS	-0.49	-2.07609	0.0568	-0.790712	0.0138633	Pearson	CD21	0.598267	UMAP
197	Memory switched activated (IgM/IgG/IgA- CD24+CD86-)	Age	0.2	0.705248	0.494	-0.370278	0.660194	Pearson	CD21	0.830806	UMAP
198	Memory switched activated (IgM/IgG/IgA- CD24+CD86-)	Disease duration	-0.021	-0.0738326	0.942	-0.545718	0.515094	Pearson	CD21	0.987065	UMAP
199	Memory switched activated (IgM/IgG/IgA- CD24+CD86-)	Creatinine	0.26	0.948287	0.362	-0.309971	0.696973	Pearson	CD21	0.801024	UMAP
200	Memory switched activated (IgM/IgG/IgA- CD24+CD86-)	eGFR	-0.28	-0.977757	0.349	-0.721367	0.317713	Pearson	CD21	0.801024	UMAP
201	Memory switched activated (IgM/IgG/IgA- CD24+CD86-)	CRP	0.26	0.887936	0.394	-0.340954	0.708626	Pearson	CD21	0.801024	UMAP
202	Memory switched activated (IgM/IgG/IgA- CD24+CD86-)	PR3-ANCA	0.013	0.0439278	0.966	-0.521408	0.539629	Pearson	CD21	0.990262	UMAP
203	Memory switched activated (IgM/IgG/IgA- CD24+CD86-)	BVAS	0.17	0.583272	0.571	-0.399758	0.640217	Pearson	CD21	0.870318	UMAP
204	DN1 (IgG+)	Age	-0.05	-0.18606	0.855	-0.532267	0.457298	Pearson	CD21	0.975379	UMAP
205	DN1 (IgG+)	Disease duration	-0.13	-0.48251	0.637	-0.586424	0.392705	Pearson	CD21	0.8918	UMAP
206	DN1 (IgG+)	Creatinine	0.096	0.362345	0.723	-0.419353	0.565094	Pearson	CD21	0.917514	UMAP
207	DN1 (IgG+)	eGFR	0.23	0.84766	0.412	-0.321041	0.663353	Pearson	CD21	0.801024	UMAP
208	DN1 (IgG+)	CRP	0.31	1.16361	0.265	-0.243434	0.708001	Pearson	CD21	0.781053	UMAP
209	DN1 (IgG+)	PR3-ANCA	-0.035	-0.13207	0.897	-0.521855	0.468625	Pearson	CD21	0.975379	UMAP
210	DN1 (IgG+)	BVAS	0.38	1.53871	0.146	-0.142178	0.737075	Pearson	CD21	0.679724	UMAP
211	DN2 (IgG+FcRL5-/low)	Age	0.021	0.0745602	0.942	-0.49685	0.527353	Pearson	CD21	0.987065	UMAP
212	DN2 (IgG+FcRL5-/low)	Disease duration	0.043	0.15671	0.878	-0.479506	0.543594	Pearson	CD21	0.975379	UMAP
213	DN2 (IgG+FcRL5-/low)	Creatinine	0.38	1.48664	0.161	-0.162879	0.74749	Pearson	CD21	0.679724	UMAP
214	DN2 (IgG+FcRL5-/low)	eGFR	-0.58	-2.45954	0.0301	-0.848787	-0.0697804	Pearson	CD21	0.549459	UMAP
215	DN2 (IgG+FcRL5-/low)	CRP	-0.22	-0.799286	0.44	-0.674899	0.347165	Pearson	CD21	0.801024	UMAP
216	DN2 (IgG+FcRL5-/low)	PR3-ANCA	0.51	2.16385	0.0497	0.00315438	0.812635	Pearson	CD21	0.598267	UMAP
217	DN2 (IgG+FcRL5-/low)	BVAS	-0.33	-1.26975	0.226	-0.721639	0.217022	Pearson	CD21	0.733681	UMAP
218	ASC PB (IgA+)	Age	0.54	2.36989	0.0327	0.0535889	0.814694	Pearson	CD21	0.549459	UMAP
219	ASC PB (IgA+)	Disease duration	0.21	0.801499	0.436	-0.319412	0.638834	Pearson	CD21	0.801024	UMAP
220	ASC PB (IgA+)	Creatinine	0.57	2.61853	0.0202	0.108503	0.832469	Pearson	CD21	0.549459	UMAP
221	ASC PB (IgA+)	eGFR	-0.67	-3.25987	0.00621	-0.880441	-0.241285	Pearson	CD21	0.549459	UMAP
222	ASC PB (IgA+)	CRP	-0.27	-1.02917	0.322	-0.689757	0.27669	Pearson	CD21	0.801024	UMAP
223	ASC PB (IgA+)	PR3-ANCA	0.33	1.32056	0.208	-0.195073	0.711189	Pearson	CD21	0.716121	UMAP
224	ASC PB (IgA+)	BVAS	-0.037	-0.1397	0.891	-0.523337	0.467033	Pearson	CD21	0.975379	UMAP

## Sheet: CD86
	var1	var2	cor	statistic	p	conf.low	conf.high	method	marker	padj	approach
1	Transitional	Age	0.33	1.2615	0.229	-0.219079	0.720603	Pearson	CD86	0.6748	Gating
2	Transitional	Disease duration	-0.21	-0.780928	0.449	-0.653122	0.337139	Pearson	CD86	0.778831	Gating
3	Transitional	Creatinine	-0.02	-0.071561	0.944	-0.526752	0.497476	Pearson	CD86	0.993	Gating
4	Transitional	eGFR	-0.29	-1.04547	0.316	-0.710577	0.285402	Pearson	CD86	0.739667	Gating
5	Transitional	CRP	0.31	1.11206	0.288	-0.268457	0.719546	Pearson	CD86	0.738182	Gating
6	Transitional	PR3-ANCA	0.079	0.286839	0.779	-0.451292	0.568473	Pearson	CD86	0.948348	Gating
7	Transitional	BVAS	-0.11	-0.392356	0.701	-0.587866	0.427788	Pearson	CD86	0.945928	Gating
8	Naive	Age	0.22	0.85852	0.405	-0.305989	0.647556	Pearson	CD86	0.778831	Gating
9	Naive	Disease duration	-0.39	-1.58202	0.136	-0.741916	0.131696	Pearson	CD86	0.6748	Gating
10	Naive	Creatinine	0.088	0.330117	0.746	-0.426395	0.559228	Pearson	CD86	0.946462	Gating
11	Naive	eGFR	-0.25	-0.950724	0.359	-0.678599	0.295948	Pearson	CD86	0.778831	Gating
12	Naive	CRP	0.3	1.14374	0.273	-0.248365	0.705374	Pearson	CD86	0.728	Gating
13	Naive	PR3-ANCA	0.3	1.16752	0.263	-0.232109	0.691474	Pearson	CD86	0.718439	Gating
14	Naive	BVAS	-0.08	-0.298883	0.769	-0.553485	0.433177	Pearson	CD86	0.946462	Gating
15	Memory	Age	0.0023	0.00847565	0.993	-0.493995	0.497412	Pearson	CD86	0.993	Gating
16	Memory	Disease duration	-0.44	-1.82377	0.0896	-0.767218	0.0735297	Pearson	CD86	0.6748	Gating
17	Memory	Creatinine	-0.063	-0.23713	0.816	-0.541962	0.446454	Pearson	CD86	0.965278	Gating
18	Memory	eGFR	-0.059	-0.213467	0.834	-0.554574	0.467309	Pearson	CD86	0.965278	Gating
19	Memory	CRP	0.18	0.656581	0.523	-0.366767	0.633298	Pearson	CD86	0.8368	Gating
20	Memory	PR3-ANCA	0.27	1.03751	0.317	-0.263389	0.673677	Pearson	CD86	0.739667	Gating
21	Memory	BVAS	-0.16	-0.611319	0.551	-0.608326	0.363517	Pearson	CD86	0.84537	Gating
22	DN	Age	-0.03	-0.114145	0.911	-0.518363	0.472353	Pearson	CD86	0.993	Gating
23	DN	Disease duration	0.056	0.210464	0.836	-0.452132	0.536918	Pearson	CD86	0.965278	Gating
24	DN	Creatinine	0.025	0.0920175	0.928	-0.476932	0.514026	Pearson	CD86	0.993	Gating
25	DN	eGFR	-0.22	-0.805585	0.435	-0.656936	0.331206	Pearson	CD86	0.778831	Gating
26	DN	CRP	-0.089	-0.320693	0.754	-0.574772	0.44381	Pearson	CD86	0.946462	Gating
27	DN	PR3-ANCA	0.42	1.73607	0.104	-0.0945445	0.758369	Pearson	CD86	0.6748	Gating
28	DN	BVAS	-0.5	-2.14099	0.0504	-0.796308	-0.00124746	Pearson	CD86	0.6748	Gating
29	PB	Age	-0.24	-0.942791	0.362	-0.660091	0.286012	Pearson	CD86	0.778831	Gating
30	PB	Disease duration	-0.21	-0.822048	0.425	-0.641999	0.314584	Pearson	CD86	0.778831	Gating
31	PB	Creatinine	-0.37	-1.49032	0.158	-0.731551	0.153903	Pearson	CD86	0.6748	Gating
32	PB	eGFR	0.37	1.44648	0.172	-0.172905	0.742902	Pearson	CD86	0.6748	Gating
33	PB	CRP	0.58	2.53599	0.0248	0.0893823	0.84001	Pearson	CD86	0.6748	Gating
34	PB	PR3-ANCA	-0.54	-2.41769	0.0298	-0.818281	-0.0643127	Pearson	CD86	0.6748	Gating
35	PB	BVAS	0.42	1.74102	0.104	-0.0933544	0.758879	Pearson	CD86	0.6748	Gating
36	PC	Age	-0.034	-0.12437	0.903	-0.537249	0.486378	Pearson	CD86	0.993	Gating
37	PC	Disease duration	-0.4	-1.551	0.145	-0.754659	0.146825	Pearson	CD86	0.6748	Gating
38	PC	Creatinine	0.0089	0.0322411	0.975	-0.505637	0.518828	Pearson	CD86	0.993	Gating
39	PC	eGFR	-0.15	-0.513101	0.617	-0.628259	0.416432	Pearson	CD86	0.874734	Gating
40	PC	CRP	0.18	0.633685	0.538	-0.387647	0.648598	Pearson	CD86	0.836889	Gating
41	PC	PR3-ANCA	0.36	1.38974	0.188	-0.187076	0.736268	Pearson	CD86	0.6748	Gating
42	PC	BVAS	0.21	0.775273	0.452	-0.338497	0.652242	Pearson	CD86	0.778831	Gating
43	CD24hiCD27+	Age	0.096	0.359936	0.724	-0.41988	0.564658	Pearson	CD86	0.946462	Gating
44	CD24hiCD27+	Disease duration	-0.58	-2.66391	0.0185	-0.835486	-0.118284	Pearson	CD86	0.6748	Gating
45	CD24hiCD27+	Creatinine	0.028	0.106439	0.917	-0.473951	0.516855	Pearson	CD86	0.993	Gating
46	CD24hiCD27+	eGFR	-0.15	-0.548199	0.593	-0.615207	0.392143	Pearson	CD86	0.867282	Gating
47	CD24hiCD27+	CRP	0.42	1.67552	0.118	-0.115848	0.76791	Pearson	CD86	0.6748	Gating
48	CD24hiCD27+	PR3-ANCA	0.32	1.24909	0.232	-0.21239	0.702145	Pearson	CD86	0.6748	Gating
49	CD24hiCD27+	BVAS	0.2	0.773545	0.452	-0.325961	0.634486	Pearson	CD86	0.778831	Gating
50	CD21low/-	Age	0.28	1.0986	0.29	-0.248718	0.682162	Pearson	CD86	0.738182	Gating
51	CD21low/-	Disease duration	-0.14	-0.544322	0.595	-0.597059	0.378775	Pearson	CD86	0.867282	Gating
52	CD21low/-	Creatinine	-0.17	-0.639169	0.533	-0.61293	0.357129	Pearson	CD86	0.836889	Gating
53	CD21low/-	eGFR	-0.008	-0.0289589	0.977	-0.518163	0.506314	Pearson	CD86	0.993	Gating
54	CD21low/-	CRP	-0.18	-0.657574	0.522	-0.633461	0.366532	Pearson	CD86	0.8368	Gating
55	CD21low/-	PR3-ANCA	0.092	0.345299	0.735	-0.423083	0.561999	Pearson	CD86	0.946462	Gating
56	CD21low/-	BVAS	-0.38	-1.55413	0.142	-0.73881	0.138443	Pearson	CD86	0.6748	Gating
57	Total B cells	Age	0.19	0.719948	0.483	-0.338458	0.626019	Pearson	CD86	0.795529	Gating
58	Total B cells	Disease duration	-0.32	-1.27059	0.225	-0.704897	0.207182	Pearson	CD86	0.6748	Gating
59	Total B cells	Creatinine	-0.044	-0.166329	0.87	-0.528481	0.461454	Pearson	CD86	0.993	Gating
60	Total B cells	eGFR	-0.11	-0.39939	0.696	-0.589134	0.426203	Pearson	CD86	0.945928	Gating
61	Total B cells	CRP	-0.0073	-0.0262547	0.979	-0.517614	0.506872	Pearson	CD86	0.993	Gating
62	Total B cells	PR3-ANCA	0.2	0.756405	0.462	-0.329966	0.631797	Pearson	CD86	0.784	Gating
63	Total B cells	BVAS	-0.22	-0.825906	0.423	-0.642591	0.313676	Pearson	CD86	0.778831	Gating
64	Naive resting	Age	0.47	1.99353	0.0661	-0.0332341	0.783336	Pearson	CD86	0.6748	UMAP
65	Naive resting	Disease duration	-0.56	-2.50717	0.0251	-0.824775	-0.0841774	Pearson	CD86	0.6748	UMAP
66	Naive resting	Creatinine	0.22	0.845227	0.412	-0.309125	0.64554	Pearson	CD86	0.778831	UMAP
67	Naive resting	eGFR	-0.35	-1.36067	0.197	-0.7328	0.194335	Pearson	CD86	0.6748	UMAP
68	Naive resting	CRP	0.085	0.307553	0.763	-0.446721	0.572336	Pearson	CD86	0.946462	UMAP
69	Naive resting	PR3-ANCA	0.14	0.530409	0.604	-0.381923	0.594685	Pearson	CD86	0.867282	UMAP
70	Naive resting	BVAS	0.31	1.23749	0.236	-0.215195	0.700652	Pearson	CD86	0.6748	UMAP
71	Naive activated/Naive anergic	Age	0.37	1.42976	0.176	-0.177083	0.740965	Pearson	CD86	0.6748	UMAP
72	Naive activated/Naive anergic	Disease duration	-0.42	-1.67404	0.118	-0.767758	0.116215	Pearson	CD86	0.6748	UMAP
73	Naive activated/Naive anergic	Creatinine	0.34	1.3045	0.215	-0.208356	0.725961	Pearson	CD86	0.6748	UMAP
74	Naive activated/Naive anergic	eGFR	-0.49	-2.00738	0.066	-0.799482	0.0343961	Pearson	CD86	0.6748	UMAP
75	Naive activated/Naive anergic	CRP	0.23	0.835463	0.42	-0.338195	0.680395	Pearson	CD86	0.778831	UMAP
76	Naive activated/Naive anergic	PR3-ANCA	0.36	1.41333	0.181	-0.181185	0.739048	Pearson	CD86	0.6748	UMAP
77	Naive activated/Naive anergic	BVAS	0.15	0.538606	0.599	-0.394367	0.613569	Pearson	CD86	0.867282	UMAP
78	Memory IgM+IgD+CD27+	Age	0.42	1.66333	0.12	-0.118873	0.766649	Pearson	CD86	0.6748	UMAP
79	Memory IgM+IgD+CD27+	Disease duration	-0.39	-1.52222	0.152	-0.751481	0.154002	Pearson	CD86	0.6748	UMAP
80	Memory IgM+IgD+CD27+	Creatinine	0.24	0.886492	0.391	-0.311618	0.669176	Pearson	CD86	0.778831	UMAP
81	Memory IgM+IgD+CD27+	eGFR	-0.37	-1.36917	0.196	-0.751577	0.202496	Pearson	CD86	0.6748	UMAP
82	Memory IgM+IgD+CD27+	CRP	0.0037	0.0128114	0.99	-0.527917	0.533231	Pearson	CD86	0.993	UMAP
83	Memory IgM+IgD+CD27+	PR3-ANCA	0.083	0.300628	0.768	-0.448251	0.571048	Pearson	CD86	0.946462	UMAP
84	Memory IgM+IgD+CD27+	BVAS	0.037	0.132562	0.897	-0.484643	0.538862	Pearson	CD86	0.993	UMAP
85	Memory switched resting (IgG+)	Age	0.42	1.58459	0.139	-0.147059	0.775416	Pearson	CD86	0.6748	UMAP
86	Memory switched resting (IgG+)	Disease duration	-0.47	-1.82913	0.0923	-0.79945	0.0846137	Pearson	CD86	0.6748	UMAP
87	Memory switched resting (IgG+)	Creatinine	0.25	0.912961	0.379	-0.318846	0.691874	Pearson	CD86	0.778831	UMAP
88	Memory switched resting (IgG+)	eGFR	-0.44	-1.60578	0.137	-0.795706	0.151616	Pearson	CD86	0.6748	UMAP
89	Memory switched resting (IgG+)	CRP	0.022	0.0715092	0.944	-0.535793	0.565821	Pearson	CD86	0.993	UMAP
90	Memory switched resting (IgG+)	PR3-ANCA	0.26	0.914799	0.378	-0.318385	0.692141	Pearson	CD86	0.778831	UMAP
91	Memory switched resting (IgG+)	BVAS	0.13	0.453631	0.658	-0.430386	0.617857	Pearson	CD86	0.9212	UMAP
92	Memory switched activated (IgG+)	Age	0.32	1.2287	0.241	-0.227248	0.716444	Pearson	CD86	0.6748	UMAP
93	Memory switched activated (IgG+)	Disease duration	-0.34	-1.31976	0.21	-0.727836	0.204548	Pearson	CD86	0.6748	UMAP
94	Memory switched activated (IgG+)	Creatinine	0.059	0.212535	0.835	-0.467511	0.554396	Pearson	CD86	0.965278	UMAP
95	Memory switched activated (IgG+)	eGFR	-0.11	-0.405193	0.692	-0.590177	0.424893	Pearson	CD86	0.945928	UMAP
96	Memory switched activated (IgG+)	CRP	-0.088	-0.30486	0.766	-0.590767	0.46452	Pearson	CD86	0.946462	UMAP
97	Memory switched activated (IgG+)	PR3-ANCA	0.0028	0.00995317	0.992	-0.510224	0.514296	Pearson	CD86	0.993	UMAP
98	Memory switched activated (IgG+)	BVAS	0.0095	0.0343993	0.973	-0.505192	0.519265	Pearson	CD86	0.993	UMAP
99	Memory switched activated (IgA+CD38-/+CD27-/+CD86-/low)	Age	0.41	1.49795	0.162	-0.180251	0.784647	Pearson	CD86	0.6748	UMAP
100	Memory switched activated (IgA+CD38-/+CD27-/+CD86-/low)	Disease duration	-0.53	-2.06128	0.0637	-0.835768	0.0326103	Pearson	CD86	0.6748	UMAP
101	Memory switched activated (IgA+CD38-/+CD27-/+CD86-/low)	Creatinine	0.23	0.79116	0.446	-0.365706	0.69426	Pearson	CD86	0.778831	UMAP
102	Memory switched activated (IgA+CD38-/+CD27-/+CD86-/low)	eGFR	-0.41	-1.40185	0.191	-0.794403	0.219744	Pearson	CD86	0.6748	UMAP
103	Memory switched activated (IgA+CD38-/+CD27-/+CD86-/low)	CRP	0.32	1.0774	0.307	-0.3085	0.756404	Pearson	CD86	0.739667	UMAP
104	Memory switched activated (IgA+CD38-/+CD27-/+CD86-/low)	PR3-ANCA	0.22	0.732825	0.479	-0.380462	0.685274	Pearson	CD86	0.795529	UMAP
105	Memory switched activated (IgA+CD38-/+CD27-/+CD86-/low)	BVAS	0.31	1.08835	0.3	-0.28881	0.736288	Pearson	CD86	0.739667	UMAP
106	ASC PB (IgA+)	Age	0.43	1.77859	0.097	-0.0843398	0.762706	Pearson	CD86	0.6748	UMAP
107	ASC PB (IgA+)	Disease duration	-0.48	-2.05832	0.0587	-0.789149	0.0180192	Pearson	CD86	0.6748	UMAP
108	ASC PB (IgA+)	Creatinine	-0.33	-1.31605	0.209	-0.710627	0.196167	Pearson	CD86	0.6748	UMAP
109	ASC PB (IgA+)	eGFR	0.076	0.275064	0.788	-0.453881	0.566265	Pearson	CD86	0.948989	UMAP
110	ASC PB (IgA+)	CRP	0.16	0.572445	0.577	-0.386505	0.61932	Pearson	CD86	0.867282	UMAP
111	ASC PB (IgA+)	PR3-ANCA	-0.25	-0.963856	0.351	-0.663158	0.280995	Pearson	CD86	0.778831	UMAP
112	ASC PB (IgA+)	BVAS	0.24	0.905094	0.381	-0.294968	0.654536	Pearson	CD86	0.778831	UMAP

## Sheet: CD40
	var1	var2	cor	statistic	p	conf.low	conf.high	method	marker	padj	approach
1	Transitional	Age	-0.27	-1.06335	0.306	-0.677293	0.25719	Pearson	CD40	0.981895	Gating
2	Transitional	Disease duration	-0.25	-0.981164	0.343	-0.665659	0.276866	Pearson	CD40	0.981895	Gating
3	Transitional	Creatinine	0.084	0.314147	0.758	-0.429868	0.556299	Pearson	CD40	0.989505	Gating
4	Transitional	eGFR	-0.091	-0.327698	0.748	-0.576066	0.442255	Pearson	CD40	0.989505	Gating
5	Transitional	CRP	0.43	1.72215	0.109	-0.104291	0.772668	Pearson	CD40	0.981895	Gating
6	Transitional	PR3-ANCA	0.55	2.45217	0.0279	0.0719995	0.820817	Pearson	CD40	0.981895	Gating
7	Transitional	BVAS	0.075	0.282056	0.782	-0.436812	0.550367	Pearson	CD40	0.989505	Gating
8	Naive	Age	-0.077	-0.290574	0.776	-0.551947	0.434974	Pearson	CD40	0.989505	Gating
9	Naive	Disease duration	-0.18	-0.675846	0.51	-0.618922	0.348677	Pearson	CD40	0.981895	Gating
10	Naive	Creatinine	-0.0088	-0.0330251	0.974	-0.502334	0.489019	Pearson	CD40	0.992727	Gating
11	Naive	eGFR	-0.15	-0.530078	0.605	-0.612108	0.396341	Pearson	CD40	0.989505	Gating
12	Naive	CRP	0.21	0.770308	0.455	-0.339689	0.651468	Pearson	CD40	0.981895	Gating
13	Naive	PR3-ANCA	0.54	2.41803	0.0298	0.0643882	0.818306	Pearson	CD40	0.981895	Gating
14	Naive	BVAS	-0.031	-0.117415	0.908	-0.519001	0.471674	Pearson	CD40	0.989505	Gating
15	Memory	Age	0.0086	0.0322473	0.975	-0.489177	0.502178	Pearson	CD40	0.992727	Gating
16	Memory	Disease duration	-0.066	-0.246138	0.809	-0.543657	0.444529	Pearson	CD40	0.989505	Gating
17	Memory	Creatinine	-0.084	-0.316675	0.756	-0.556764	0.429319	Pearson	CD40	0.989505	Gating
18	Memory	eGFR	-0.17	-0.606949	0.554	-0.625108	0.378442	Pearson	CD40	0.981895	Gating
19	Memory	CRP	0.036	0.130226	0.898	-0.485138	0.538403	Pearson	CD40	0.989505	Gating
20	Memory	PR3-ANCA	0.35	1.38635	0.187	-0.179117	0.719266	Pearson	CD40	0.981895	Gating
21	Memory	BVAS	-0.13	-0.501375	0.624	-0.589694	0.388469	Pearson	CD40	0.989505	Gating
22	DN	Age	0.042	0.155895	0.878	-0.463644	0.52647	Pearson	CD40	0.989505	Gating
23	DN	Disease duration	-0.25	-0.952232	0.357	-0.661469	0.283764	Pearson	CD40	0.981895	Gating
24	DN	Creatinine	0.079	0.295564	0.772	-0.433895	0.552871	Pearson	CD40	0.989505	Gating
25	DN	eGFR	-0.15	-0.562775	0.583	-0.617684	0.388756	Pearson	CD40	0.981895	Gating
26	DN	CRP	0.17	0.624663	0.543	-0.374286	0.628049	Pearson	CD40	0.981895	Gating
27	DN	PR3-ANCA	0.4	1.62215	0.127	-0.121995	0.746316	Pearson	CD40	0.981895	Gating
28	DN	BVAS	0.11	0.412356	0.686	-0.408335	0.574076	Pearson	CD40	0.989505	Gating
29	PB	Age	-0.12	-0.331564	0.749	-0.695099	0.553795	Pearson	CD40	0.989505	Gating
30	PB	Disease duration	-0.34	-1.02723	0.334	-0.799214	0.367181	Pearson	CD40	0.981895	Gating
31	PB	Creatinine	0.27	0.782874	0.456	-0.436118	0.76748	Pearson	CD40	0.981895	Gating
32	PB	eGFR	-0.1	-0.283018	0.784	-0.686176	0.565513	Pearson	CD40	0.989505	Gating
33	PB	CRP	0.65	2.24055	0.06	-0.0313068	0.916864	Pearson	CD40	0.981895	Gating
34	PB	PR3-ANCA	0.35	1.06046	0.32	-0.357607	0.803161	Pearson	CD40	0.981895	Gating
35	PB	BVAS	0.56	1.93333	0.0893	-0.101323	0.880934	Pearson	CD40	0.981895	Gating
36	PC	Age	0.19	0.709448	0.49	-0.340896	0.62434	Pearson	CD40	0.981895	Gating
37	PC	Disease duration	0.2	0.761302	0.459	-0.328823	0.632567	Pearson	CD40	0.981895	Gating
38	PC	Creatinine	-0.19	-0.715948	0.486	-0.62538	0.339387	Pearson	CD40	0.981895	Gating
39	PC	eGFR	0.025	0.0909098	0.929	-0.493428	0.530617	Pearson	CD40	0.989505	Gating
40	PC	CRP	-0.16	-0.569527	0.579	-0.618827	0.387185	Pearson	CD40	0.981895	Gating
41	PC	PR3-ANCA	-0.016	-0.0582127	0.954	-0.507349	0.483881	Pearson	CD40	0.989505	Gating
42	PC	BVAS	-0.44	-1.85065	0.0854	-0.769858	0.0671119	Pearson	CD40	0.981895	Gating
43	CD24hiCD38hi	Age	-0.33	-1.32122	0.208	-0.711272	0.194913	Pearson	CD40	0.981895	Gating
44	CD24hiCD38hi	Disease duration	-0.29	-1.13575	0.275	-0.687215	0.239772	Pearson	CD40	0.981895	Gating
45	CD24hiCD38hi	Creatinine	-0.16	-0.600452	0.558	-0.606517	0.366003	Pearson	CD40	0.981895	Gating
46	CD24hiCD38hi	eGFR	0.088	0.319806	0.754	-0.444007	0.574608	Pearson	CD40	0.989505	Gating
47	CD24hiCD38hi	CRP	0.31	1.1558	0.269	-0.245372	0.706972	Pearson	CD40	0.981895	Gating
48	CD24hiCD38hi	PR3-ANCA	0.49	2.12364	0.052	-0.00278065	0.794829	Pearson	CD40	0.981895	Gating
49	CD24hiCD38hi	BVAS	-0.04	-0.150658	0.882	-0.525458	0.464741	Pearson	CD40	0.989505	Gating
50	CD24hiCD27+	Age	-0.029	-0.109156	0.915	-0.517387	0.473387	Pearson	CD40	0.989505	Gating
51	CD24hiCD27+	Disease duration	-0.13	-0.497907	0.626	-0.589094	0.389249	Pearson	CD40	0.989505	Gating
52	CD24hiCD27+	Creatinine	-0.092	-0.346186	0.734	-0.562161	0.42289	Pearson	CD40	0.989505	Gating
53	CD24hiCD27+	eGFR	-0.086	-0.312066	0.76	-0.573174	0.445722	Pearson	CD40	0.989505	Gating
54	CD24hiCD27+	CRP	0.11	0.412713	0.687	-0.423193	0.591526	Pearson	CD40	0.989505	Gating
55	CD24hiCD27+	PR3-ANCA	0.25	0.973545	0.347	-0.278684	0.66456	Pearson	CD40	0.981895	Gating
56	CD24hiCD27+	BVAS	-0.0026	-0.00954265	0.993	-0.497627	0.493779	Pearson	CD40	0.994	Gating
57	CD21low/-	Age	-0.2	-0.758727	0.461	-0.632162	0.329425	Pearson	CD40	0.981895	Gating
58	CD21low/-	Disease duration	-0.1	-0.391769	0.701	-0.570397	0.412883	Pearson	CD40	0.989505	Gating
59	CD21low/-	Creatinine	-0.27	-1.03845	0.317	-0.673811	0.263162	Pearson	CD40	0.981895	Gating
60	CD21low/-	eGFR	0.095	0.345886	0.735	-0.438206	0.579413	Pearson	CD40	0.989505	Gating
61	CD21low/-	CRP	0.3	1.12557	0.281	-0.25287	0.70295	Pearson	CD40	0.981895	Gating
62	CD21low/-	PR3-ANCA	0.084	0.316392	0.756	-0.429381	0.556712	Pearson	CD40	0.989505	Gating
63	CD21low/-	BVAS	0.026	0.098993	0.923	-0.475491	0.515396	Pearson	CD40	0.989505	Gating
64	PR3-AF647+PR3-PE+	Age	-0.29	-1.05124	0.314	-0.711366	0.283937	Pearson	CD40	0.981895	Gating
65	PR3-AF647+PR3-PE+	Disease duration	0.18	0.627966	0.542	-0.389026	0.647656	Pearson	CD40	0.981895	Gating
66	PR3-AF647+PR3-PE+	Creatinine	-0.3	-1.0787	0.302	-0.715088	0.276957	Pearson	CD40	0.981895	Gating
67	PR3-AF647+PR3-PE+	eGFR	0.31	1.0919	0.298	-0.287876	0.736753	Pearson	CD40	0.981895	Gating
68	PR3-AF647+PR3-PE+	CRP	0.27	0.940321	0.367	-0.327428	0.716125	Pearson	CD40	0.981895	Gating
69	PR3-AF647+PR3-PE+	PR3-ANCA	0.31	1.12419	0.283	-0.265362	0.721149	Pearson	CD40	0.981895	Gating
70	PR3-AF647+PR3-PE+	BVAS	-0.39	-1.48008	0.165	-0.764177	0.173938	Pearson	CD40	0.981895	Gating
71	Total B cells	Age	-0.092	-0.345124	0.735	-0.561968	0.423121	Pearson	CD40	0.989505	Gating
72	Total B cells	Disease duration	-0.16	-0.595299	0.561	-0.605657	0.36718	Pearson	CD40	0.981895	Gating
73	Total B cells	Creatinine	0.019	0.0729609	0.943	-0.480857	0.51027	Pearson	CD40	0.989505	Gating
74	Total B cells	eGFR	-0.2	-0.731498	0.477	-0.645361	0.348977	Pearson	CD40	0.981895	Gating
75	Total B cells	CRP	0.24	0.873554	0.398	-0.314762	0.667247	Pearson	CD40	0.981895	Gating
76	Total B cells	PR3-ANCA	0.55	2.45111	0.028	0.0717636	0.82074	Pearson	CD40	0.981895	Gating
77	Total B cells	BVAS	-0.034	-0.127216	0.901	-0.520911	0.469636	Pearson	CD40	0.989505	Gating
78	Transitional T1/T2	Age	-0.3	-1.19155	0.253	-0.694657	0.226305	Pearson	CD40	0.981895	UMAP
79	Transitional T1/T2	Disease duration	0.063	0.23685	0.816	-0.446514	0.541909	Pearson	CD40	0.989505	UMAP
80	Transitional T1/T2	Creatinine	-0.32	-1.273	0.224	-0.705203	0.2066	Pearson	CD40	0.981895	UMAP
81	Transitional T1/T2	eGFR	0.33	1.24655	0.235	-0.222803	0.718715	Pearson	CD40	0.981895	UMAP
82	Transitional T1/T2	CRP	0.32	1.21362	0.246	-0.231003	0.71451	Pearson	CD40	0.981895	UMAP
83	Transitional T1/T2	PR3-ANCA	0.33	1.3099	0.211	-0.197658	0.709859	Pearson	CD40	0.981895	UMAP
84	Transitional T1/T2	BVAS	-0.22	-0.858386	0.405	-0.647536	0.306021	Pearson	CD40	0.981895	UMAP
85	Transitional T3	Age	-0.31	-1.23384	0.238	-0.700179	0.21608	Pearson	CD40	0.981895	UMAP
86	Transitional T3	Disease duration	-0.3	-1.17944	0.258	-0.693057	0.229232	Pearson	CD40	0.981895	UMAP
87	Transitional T3	Creatinine	-0.12	-0.465584	0.649	-0.583471	0.396494	Pearson	CD40	0.989505	UMAP
88	Transitional T3	eGFR	0.22	0.803343	0.436	-0.331746	0.656591	Pearson	CD40	0.981895	UMAP
89	Transitional T3	CRP	0.41	1.61678	0.13	-0.130442	0.76176	Pearson	CD40	0.981895	UMAP
90	Transitional T3	PR3-ANCA	0.44	1.83815	0.0874	-0.0700954	0.768634	Pearson	CD40	0.981895	UMAP
91	Transitional T3	BVAS	0.068	0.254865	0.803	-0.442659	0.545294	Pearson	CD40	0.989505	UMAP
92	Naive resting	Age	-0.11	-0.411917	0.687	-0.573998	0.408432	Pearson	CD40	0.989505	UMAP
93	Naive resting	Disease duration	-0.16	-0.601845	0.557	-0.606749	0.365684	Pearson	CD40	0.981895	UMAP
94	Naive resting	Creatinine	0.023	0.0871441	0.932	-0.477938	0.513067	Pearson	CD40	0.989505	UMAP
95	Naive resting	eGFR	-0.16	-0.581788	0.571	-0.620895	0.384326	Pearson	CD40	0.981895	UMAP
96	Naive resting	CRP	0.24	0.888286	0.391	-0.311182	0.669443	Pearson	CD40	0.981895	UMAP
97	Naive resting	PR3-ANCA	0.54	2.40329	0.0307	0.0610909	0.81721	Pearson	CD40	0.981895	UMAP
98	Naive resting	BVAS	-0.026	-0.0989746	0.923	-0.515392	0.475495	Pearson	CD40	0.989505	UMAP
99	Naive resting (CD38-)	Age	-0.38	-1.54626	0.144	-0.737926	0.14035	Pearson	CD40	0.981895	UMAP
100	Naive resting (CD38-)	Disease duration	-0.37	-1.50246	0.155	-0.732948	0.150961	Pearson	CD40	0.981895	UMAP
101	Naive resting (CD38-)	Creatinine	-0.35	-1.41588	0.179	-0.722814	0.171955	Pearson	CD40	0.981895	UMAP
102	Naive resting (CD38-)	eGFR	0.33	1.24784	0.234	-0.222482	0.718878	Pearson	CD40	0.981895	UMAP
103	Naive resting (CD38-)	CRP	0.34	1.29491	0.218	-0.210749	0.724775	Pearson	CD40	0.981895	UMAP
104	Naive resting (CD38-)	PR3-ANCA	0.32	1.25604	0.23	-0.210707	0.703037	Pearson	CD40	0.981895	UMAP
105	Naive resting (CD38-)	BVAS	0.058	0.219219	0.83	-0.450272	0.538579	Pearson	CD40	0.989505	UMAP
106	Naive activated (CD24+CD11c-/lowFcRL5-CXCR5-/+)	Age	-0.17	-0.622134	0.545	-0.62763	0.37488	Pearson	CD40	0.981895	UMAP
107	Naive activated (CD24+CD11c-/lowFcRL5-CXCR5-/+)	Disease duration	-0.34	-1.2954	0.218	-0.724836	0.210625	Pearson	CD40	0.981895	UMAP
108	Naive activated (CD24+CD11c-/lowFcRL5-CXCR5-/+)	Creatinine	-0.8	-4.8712	0.000305	-0.932207	-0.495551	Pearson	CD40	0.06832	UMAP
109	Naive activated (CD24+CD11c-/lowFcRL5-CXCR5-/+)	eGFR	0.63	2.84062	0.0149	0.155988	0.871474	Pearson	CD40	0.981895	UMAP
110	Naive activated (CD24+CD11c-/lowFcRL5-CXCR5-/+)	CRP	0.17	0.612599	0.552	-0.392725	0.645114	Pearson	CD40	0.981895	UMAP
111	Naive activated (CD24+CD11c-/lowFcRL5-CXCR5-/+)	PR3-ANCA	-0.31	-1.16363	0.265	-0.708005	0.243427	Pearson	CD40	0.981895	UMAP
112	Naive activated (CD24+CD11c-/lowFcRL5-CXCR5-/+)	BVAS	0.044	0.160038	0.875	-0.478796	0.544243	Pearson	CD40	0.989505	UMAP
113	Naive activated/Naive anergic	Age	-0.22	-0.827429	0.422	-0.642824	0.313318	Pearson	CD40	0.981895	UMAP
114	Naive activated/Naive anergic	Disease duration	0.18	0.700455	0.495	-0.342982	0.622897	Pearson	CD40	0.981895	UMAP
115	Naive activated/Naive anergic	Creatinine	-0.39	-1.60414	0.131	-0.744352	0.126345	Pearson	CD40	0.981895	UMAP
116	Naive activated/Naive anergic	eGFR	0.2	0.727133	0.48	-0.350019	0.644668	Pearson	CD40	0.981895	UMAP
117	Naive activated/Naive anergic	CRP	0.23	0.841904	0.415	-0.322435	0.662482	Pearson	CD40	0.981895	UMAP
118	Naive activated/Naive anergic	PR3-ANCA	0.19	0.705138	0.492	-0.341896	0.623649	Pearson	CD40	0.981895	UMAP
119	Naive activated/Naive anergic	BVAS	-0.24	-0.907049	0.38	-0.654826	0.294504	Pearson	CD40	0.981895	UMAP
120	Naive anergic (CD38-)	Age	-0.34	-1.34751	0.199	-0.714526	0.188539	Pearson	CD40	0.981895	UMAP
121	Naive anergic (CD38-)	Disease duration	-0.066	-0.248918	0.807	-0.544179	0.443933	Pearson	CD40	0.989505	UMAP
122	Naive anergic (CD38-)	Creatinine	-0.4	-1.61238	0.129	-0.745253	0.124355	Pearson	CD40	0.981895	UMAP
123	Naive anergic (CD38-)	eGFR	0.23	0.843606	0.414	-0.322023	0.66274	Pearson	CD40	0.981895	UMAP
124	Naive anergic (CD38-)	CRP	0.13	0.472667	0.644	-0.409551	0.602151	Pearson	CD40	0.989505	UMAP
125	Naive anergic (CD38-)	PR3-ANCA	0.17	0.626078	0.541	-0.360135	0.610772	Pearson	CD40	0.981895	UMAP
126	Naive anergic (CD38-)	BVAS	-0.16	-0.59822	0.559	-0.606144	0.366513	Pearson	CD40	0.981895	UMAP
127	Naive anergic (CD38-CD24-/lowCD19-/+CD20-/+)	Age	0.23	0.848822	0.411	-0.32076	0.663529	Pearson	CD40	0.981895	UMAP
128	Naive anergic (CD38-CD24-/lowCD19-/+CD20-/+)	Disease duration	-0.16	-0.569684	0.579	-0.618853	0.387148	Pearson	CD40	0.981895	UMAP
129	Naive anergic (CD38-CD24-/lowCD19-/+CD20-/+)	Creatinine	0.25	0.932372	0.368	-0.300435	0.675933	Pearson	CD40	0.981895	UMAP
130	Naive anergic (CD38-CD24-/lowCD19-/+CD20-/+)	eGFR	-0.39	-1.44552	0.174	-0.760326	0.182836	Pearson	CD40	0.981895	UMAP
131	Naive anergic (CD38-CD24-/lowCD19-/+CD20-/+)	CRP	-0.35	-1.27716	0.226	-0.740578	0.226166	Pearson	CD40	0.981895	UMAP
132	Naive anergic (CD38-CD24-/lowCD19-/+CD20-/+)	PR3-ANCA	0.54	2.34018	0.0359	0.0446041	0.826256	Pearson	CD40	0.981895	UMAP
133	Naive anergic (CD38-CD24-/lowCD19-/+CD20-/+)	BVAS	-0.28	-1.0574	0.31	-0.693679	0.26973	Pearson	CD40	0.981895	UMAP
134	Naive anergic (CD21+CD38-/lowCD24low/+)	Age	-0.054	-0.202933	0.842	-0.535486	0.45373	Pearson	CD40	0.989505	UMAP
135	Naive anergic (CD21+CD38-/lowCD24low/+)	Disease duration	-0.11	-0.401705	0.694	-0.572175	0.41069	Pearson	CD40	0.989505	UMAP
136	Naive anergic (CD21+CD38-/lowCD24low/+)	Creatinine	-0.013	-0.047633	0.963	-0.505247	0.486043	Pearson	CD40	0.989505	UMAP
137	Naive anergic (CD21+CD38-/lowCD24low/+)	eGFR	-0.14	-0.520119	0.612	-0.610396	0.398642	Pearson	CD40	0.989505	UMAP
138	Naive anergic (CD21+CD38-/lowCD24low/+)	CRP	0.13	0.490125	0.632	-0.405548	0.605201	Pearson	CD40	0.989505	UMAP
139	Naive anergic (CD21+CD38-/lowCD24low/+)	PR3-ANCA	0.5	2.16074	0.0485	0.00582395	0.797976	Pearson	CD40	0.981895	UMAP
140	Naive anergic (CD21+CD38-/lowCD24low/+)	BVAS	-0.091	-0.340162	0.739	-0.561063	0.424205	Pearson	CD40	0.989505	UMAP
141	Naive/Memory unswitched	Age	-0.34	-1.33832	0.202	-0.713393	0.190768	Pearson	CD40	0.981895	UMAP
142	Naive/Memory unswitched	Disease duration	-0.26	-0.999722	0.334	-0.668321	0.272433	Pearson	CD40	0.981895	UMAP
143	Naive/Memory unswitched	Creatinine	-0.075	-0.282679	0.782	-0.550483	0.436678	Pearson	CD40	0.989505	UMAP
144	Naive/Memory unswitched	eGFR	0.086	0.311982	0.76	-0.445741	0.573158	Pearson	CD40	0.989505	UMAP
145	Naive/Memory unswitched	CRP	0.26	0.955118	0.357	-0.294873	0.679234	Pearson	CD40	0.981895	UMAP
146	Naive/Memory unswitched	PR3-ANCA	0.38	1.53092	0.148	-0.144064	0.736194	Pearson	CD40	0.981895	UMAP
147	Naive/Memory unswitched	BVAS	0.067	0.250663	0.806	-0.44356	0.544506	Pearson	CD40	0.989505	UMAP
148	Memory unswitched	Age	-0.12	-0.46287	0.651	-0.582996	0.397101	Pearson	CD40	0.989505	UMAP
149	Memory unswitched	Disease duration	-0.31	-1.24109	0.235	-0.701116	0.214325	Pearson	CD40	0.981895	UMAP
150	Memory unswitched	Creatinine	0.013	0.0500391	0.961	-0.485552	0.505725	Pearson	CD40	0.989505	UMAP
151	Memory unswitched	eGFR	-0.071	-0.255588	0.802	-0.562594	0.458148	Pearson	CD40	0.989505	UMAP
152	Memory unswitched	CRP	-0.022	-0.0776299	0.939	-0.527967	0.496209	Pearson	CD40	0.989505	UMAP
153	Memory unswitched	PR3-ANCA	0.32	1.26664	0.226	-0.20814	0.704393	Pearson	CD40	0.981895	UMAP
154	Memory unswitched	BVAS	0.076	0.286048	0.779	-0.435951	0.551108	Pearson	CD40	0.989505	UMAP
155	Memory IgM+IgD+CD27+	Age	-0.21	-0.809241	0.432	-0.640029	0.317594	Pearson	CD40	0.981895	UMAP
156	Memory IgM+IgD+CD27+	Disease duration	-0.064	-0.23951	0.814	-0.54241	0.445946	Pearson	CD40	0.989505	UMAP
157	Memory IgM+IgD+CD27+	Creatinine	-0.51	-2.21636	0.0437	-0.80259	-0.0186534	Pearson	CD40	0.981895	UMAP
158	Memory IgM+IgD+CD27+	eGFR	0.32	1.20843	0.248	-0.232294	0.713841	Pearson	CD40	0.981895	UMAP
159	Memory IgM+IgD+CD27+	CRP	0.094	0.338793	0.74	-0.439787	0.57811	Pearson	CD40	0.989505	UMAP
160	Memory IgM+IgD+CD27+	PR3-ANCA	0.017	0.0630492	0.951	-0.48289	0.508308	Pearson	CD40	0.989505	UMAP
161	Memory IgM+IgD+CD27+	BVAS	-0.23	-0.888025	0.39	-0.651993	0.299013	Pearson	CD40	0.981895	UMAP
162	Memory IgD+CD27+	Age	-0.14	-0.47237	0.645	-0.621161	0.426008	Pearson	CD40	0.989505	UMAP
163	Memory IgD+CD27+	Disease duration	-0.056	-0.195071	0.849	-0.569805	0.488942	Pearson	CD40	0.989505	UMAP
164	Memory IgD+CD27+	Creatinine	0.027	0.0938199	0.927	-0.510844	0.549756	Pearson	CD40	0.989505	UMAP
165	Memory IgD+CD27+	eGFR	-0.17	-0.581594	0.573	-0.660819	0.418048	Pearson	CD40	0.981895	UMAP
166	Memory IgD+CD27+	CRP	-0.11	-0.379111	0.712	-0.625417	0.466616	Pearson	CD40	0.989505	UMAP
167	Memory IgD+CD27+	PR3-ANCA	0.35	1.27755	0.226	-0.226067	0.740625	Pearson	CD40	0.981895	UMAP
168	Memory IgD+CD27+	BVAS	-0.2	-0.694589	0.501	-0.65849	0.372877	Pearson	CD40	0.981895	UMAP
169	Memory switched resting (IgA+)	Age	0.0022	0.0082463	0.994	-0.494041	0.497366	Pearson	CD40	0.994	UMAP
170	Memory switched resting (IgA+)	Disease duration	-0.29	-1.12602	0.279	-0.685899	0.242117	Pearson	CD40	0.981895	UMAP
171	Memory switched resting (IgA+)	Creatinine	0.0023	0.00861635	0.993	-0.493966	0.49744	Pearson	CD40	0.994	UMAP
172	Memory switched resting (IgA+)	eGFR	-0.17	-0.625887	0.542	-0.628252	0.373998	Pearson	CD40	0.981895	UMAP
173	Memory switched resting (IgA+)	CRP	0.048	0.174747	0.864	-0.475649	0.547105	Pearson	CD40	0.989505	UMAP
174	Memory switched resting (IgA+)	PR3-ANCA	0.45	1.89905	0.0784	-0.0555922	0.774526	Pearson	CD40	0.981895	UMAP
175	Memory switched resting (IgA+)	BVAS	0.018	0.0686862	0.946	-0.481734	0.509425	Pearson	CD40	0.989505	UMAP
176	Memory switched resting (IgG+)	Age	-0.015	-0.0562956	0.956	-0.506969	0.484273	Pearson	CD40	0.989505	UMAP
177	Memory switched resting (IgG+)	Disease duration	-0.055	-0.207385	0.839	-0.536333	0.452785	Pearson	CD40	0.989505	UMAP
178	Memory switched resting (IgG+)	Creatinine	-0.093	-0.351009	0.731	-0.563038	0.421835	Pearson	CD40	0.989505	UMAP
179	Memory switched resting (IgG+)	eGFR	-0.12	-0.450512	0.66	-0.598252	0.414611	Pearson	CD40	0.989505	UMAP
180	Memory switched resting (IgG+)	CRP	-0.058	-0.209714	0.837	-0.553855	0.468121	Pearson	CD40	0.989505	UMAP
181	Memory switched resting (IgG+)	PR3-ANCA	0.23	0.877583	0.395	-0.301484	0.650429	Pearson	CD40	0.981895	UMAP
182	Memory switched resting (IgG+)	BVAS	-0.24	-0.932154	0.367	-0.658532	0.288542	Pearson	CD40	0.981895	UMAP
183	Memory switched activated (IgG+)	Age	-0.21	-0.81074	0.431	-0.64026	0.317242	Pearson	CD40	0.981895	UMAP
184	Memory switched activated (IgG+)	Disease duration	-0.037	-0.14001	0.891	-0.523397	0.466968	Pearson	CD40	0.989505	UMAP
185	Memory switched activated (IgG+)	Creatinine	-0.12	-0.468334	0.647	-0.583952	0.39588	Pearson	CD40	0.989505	UMAP
186	Memory switched activated (IgG+)	eGFR	-0.12	-0.437665	0.669	-0.595976	0.417535	Pearson	CD40	0.989505	UMAP
187	Memory switched activated (IgG+)	CRP	0.12	0.442687	0.665	-0.416393	0.596867	Pearson	CD40	0.989505	UMAP
188	Memory switched activated (IgG+)	PR3-ANCA	0.5	2.16726	0.0479	0.00733324	0.798524	Pearson	CD40	0.981895	UMAP
189	Memory switched activated (IgG+)	BVAS	-0.28	-1.10178	0.289	-0.682598	0.247953	Pearson	CD40	0.981895	UMAP
190	Memory switched activated (IgA+CD38-/+CD27-/+CD86-/low)	Age	-0.35	-1.40732	0.181	-0.72179	0.174031	Pearson	CD40	0.981895	UMAP
191	Memory switched activated (IgA+CD38-/+CD27-/+CD86-/low)	Disease duration	-0.21	-0.784088	0.446	-0.636131	0.323494	Pearson	CD40	0.981895	UMAP
192	Memory switched activated (IgA+CD38-/+CD27-/+CD86-/low)	Creatinine	-0.39	-1.60631	0.131	-0.744589	0.125821	Pearson	CD40	0.981895	UMAP
193	Memory switched activated (IgA+CD38-/+CD27-/+CD86-/low)	eGFR	0.25	0.917474	0.376	-0.304072	0.673753	Pearson	CD40	0.981895	UMAP
194	Memory switched activated (IgA+CD38-/+CD27-/+CD86-/low)	CRP	0.16	0.575582	0.575	-0.385774	0.619849	Pearson	CD40	0.981895	UMAP
195	Memory switched activated (IgA+CD38-/+CD27-/+CD86-/low)	PR3-ANCA	0.18	0.665848	0.516	-0.350985	0.617297	Pearson	CD40	0.981895	UMAP
196	Memory switched activated (IgA+CD38-/+CD27-/+CD86-/low)	BVAS	0.0059	0.0221828	0.983	-0.49122	0.500164	Pearson	CD40	0.994	UMAP
197	Memory switched activated (IgM/IgG/IgA- CD24+CD86-)	Age	-0.21	-0.738438	0.474	-0.665453	0.362156	Pearson	CD40	0.981895	UMAP
198	Memory switched activated (IgM/IgG/IgA- CD24+CD86-)	Disease duration	-0.04	-0.137108	0.893	-0.558411	0.501555	Pearson	CD40	0.989505	UMAP
199	Memory switched activated (IgM/IgG/IgA- CD24+CD86-)	Creatinine	-0.28	-1.01351	0.331	-0.706172	0.293504	Pearson	CD40	0.981895	UMAP
200	Memory switched activated (IgM/IgG/IgA- CD24+CD86-)	eGFR	0.25	0.867691	0.404	-0.346158	0.705676	Pearson	CD40	0.981895	UMAP
201	Memory switched activated (IgM/IgG/IgA- CD24+CD86-)	CRP	0.32	1.11823	0.287	-0.280955	0.740177	Pearson	CD40	0.981895	UMAP
202	Memory switched activated (IgM/IgG/IgA- CD24+CD86-)	PR3-ANCA	0.38	1.40953	0.184	-0.192104	0.756244	Pearson	CD40	0.981895	UMAP
203	Memory switched activated (IgM/IgG/IgA- CD24+CD86-)	BVAS	-0.25	-0.894498	0.389	-0.689176	0.323471	Pearson	CD40	0.981895	UMAP
204	DN1 (IgG+)	Age	-0.035	-0.131993	0.897	-0.52184	0.46864	Pearson	CD40	0.989505	UMAP
205	DN1 (IgG+)	Disease duration	-0.21	-0.812977	0.43	-0.640605	0.316716	Pearson	CD40	0.981895	UMAP
206	DN1 (IgG+)	Creatinine	-0.035	-0.130512	0.898	-0.521552	0.468949	Pearson	CD40	0.989505	UMAP
207	DN1 (IgG+)	eGFR	-0.08	-0.288365	0.778	-0.568759	0.450956	Pearson	CD40	0.989505	UMAP
208	DN1 (IgG+)	CRP	0.028	0.101285	0.921	-0.491249	0.532681	Pearson	CD40	0.989505	UMAP
209	DN1 (IgG+)	PR3-ANCA	0.37	1.49665	0.157	-0.152369	0.732281	Pearson	CD40	0.981895	UMAP
210	DN1 (IgG+)	BVAS	-0.097	-0.366327	0.72	-0.565815	0.418479	Pearson	CD40	0.989505	UMAP
211	DN2 (IgG+FcRL5-/low)	Age	0.063	0.22853	0.823	-0.464044	0.557455	Pearson	CD40	0.989505	UMAP
212	DN2 (IgG+FcRL5-/low)	Disease duration	0.38	1.47085	0.165	-0.166821	0.745697	Pearson	CD40	0.981895	UMAP
213	DN2 (IgG+FcRL5-/low)	Creatinine	-0.058	-0.210645	0.836	-0.554033	0.46792	Pearson	CD40	0.989505	UMAP
214	DN2 (IgG+FcRL5-/low)	eGFR	-0.2	-0.698171	0.498	-0.659063	0.372004	Pearson	CD40	0.981895	UMAP
215	DN2 (IgG+FcRL5-/low)	CRP	0.018	0.0629258	0.951	-0.517403	0.543504	Pearson	CD40	0.989505	UMAP
216	DN2 (IgG+FcRL5-/low)	PR3-ANCA	0.17	0.624124	0.543	-0.374412	0.62796	Pearson	CD40	0.981895	UMAP
217	DN2 (IgG+FcRL5-/low)	BVAS	-0.31	-1.16398	0.265	-0.70805	0.243342	Pearson	CD40	0.981895	UMAP
218	ASC PB (IgA+)	Age	-0.73	-1.8554	0.161	-0.980746	0.426049	Pearson	CD40	0.981895	UMAP
219	ASC PB (IgA+)	Disease duration	-0.42	-0.80825	0.478	-0.950514	0.732789	Pearson	CD40	0.981895	UMAP
220	ASC PB (IgA+)	Creatinine	-0.58	-1.24813	0.301	-0.967738	0.614697	Pearson	CD40	0.981895	UMAP
221	ASC PB (IgA+)	eGFR	0.49	0.969188	0.404	-0.692146	0.957896	Pearson	CD40	0.981895	UMAP
222	ASC PB (IgA+)	CRP	0.4	0.624667	0.596	-0.910679	0.983296	Pearson	CD40	0.989505	UMAP
223	ASC PB (IgA+)	PR3-ANCA	-0.14	-0.252281	0.817	-0.910604	0.845672	Pearson	CD40	0.989505	UMAP
224	ASC PB (IgA+)	BVAS	-0.23	-0.402828	0.714	-0.924105	0.819528	Pearson	CD40	0.989505	UMAP

## Sheet: PD-1
	var1	var2	cor	statistic	p	conf.low	conf.high	method	marker	padj	approach
1	Transitional	Age	-0.27	-1.00424	0.334	-0.686253	0.282822	Pearson	PD-1	0.719385	Gating
2	Transitional	Disease duration	-0.28	-1.03423	0.32	-0.690464	0.275443	Pearson	PD-1	0.719385	Gating
3	Transitional	Creatinine	0.15	0.553723	0.589	-0.39086	0.616147	Pearson	PD-1	0.825333	Gating
4	Transitional	eGFR	0.11	0.400908	0.696	-0.442613	0.608431	Pearson	PD-1	0.83888	Gating
5	Transitional	CRP	0.18	0.644132	0.532	-0.385124	0.650313	Pearson	PD-1	0.805189	Gating
6	Transitional	PR3-ANCA	0.097	0.351594	0.731	-0.436932	0.580458	Pearson	PD-1	0.83888	Gating
7	Transitional	BVAS	0.27	1.0274	0.323	-0.277124	0.68951	Pearson	PD-1	0.719385	Gating
8	Naive	Age	-0.18	-0.679176	0.508	-0.619462	0.347908	Pearson	PD-1	0.790222	Gating
9	Naive	Disease duration	-0.37	-1.48011	0.161	-0.73037	0.156379	Pearson	PD-1	0.719385	Gating
10	Naive	Creatinine	0.042	0.156894	0.878	-0.463435	0.526663	Pearson	PD-1	0.939321	Gating
11	Naive	eGFR	0.11	0.383534	0.708	-0.429774	0.586272	Pearson	PD-1	0.83888	Gating
12	Naive	CRP	0.38	1.49658	0.158	-0.160398	0.748612	Pearson	PD-1	0.719385	Gating
13	Naive	PR3-ANCA	0.22	0.859339	0.405	-0.305796	0.64768	Pearson	PD-1	0.756	Gating
14	Naive	BVAS	0.14	0.521653	0.61	-0.383901	0.593185	Pearson	PD-1	0.825333	Gating
15	Memory	Age	-0.45	-1.75728	0.104	-0.792704	0.102871	Pearson	PD-1	0.719385	Gating
16	Memory	Disease duration	-0.25	-0.910293	0.381	-0.691485	0.319515	Pearson	PD-1	0.735724	Gating
17	Memory	Creatinine	0.38	1.43448	0.177	-0.185679	0.759081	Pearson	PD-1	0.719385	Gating
18	Memory	eGFR	-0.13	-0.436438	0.671	-0.635751	0.453089	Pearson	PD-1	0.83888	Gating
19	Memory	CRP	0.46	1.73424	0.111	-0.117653	0.808052	Pearson	PD-1	0.719385	Gating
20	Memory	PR3-ANCA	0.41	1.54185	0.149	-0.158044	0.770892	Pearson	PD-1	0.719385	Gating
21	Memory	BVAS	0.31	1.12674	0.282	-0.264712	0.721484	Pearson	PD-1	0.719385	Gating
22	CD24hiCD38hi	Age	-0.15	-0.51174	0.619	-0.648951	0.435047	Pearson	PD-1	0.825333	Gating
23	CD24hiCD38hi	Disease duration	-0.098	-0.32805	0.749	-0.616007	0.478506	Pearson	PD-1	0.83888	Gating
24	CD24hiCD38hi	Creatinine	0.11	0.3666	0.721	-0.469544	0.62313	Pearson	PD-1	0.83888	Gating
25	CD24hiCD38hi	eGFR	0.043	0.142416	0.889	-0.520385	0.580172	Pearson	PD-1	0.939321	Gating
26	CD24hiCD38hi	CRP	-0.026	-0.082645	0.936	-0.591164	0.556114	Pearson	PD-1	0.970667	Gating
27	CD24hiCD38hi	PR3-ANCA	0.27	0.92403	0.375	-0.331643	0.713814	Pearson	PD-1	0.735724	Gating
28	CD24hiCD38hi	BVAS	-0.081	-0.270934	0.791	-0.605252	0.491621	Pearson	PD-1	0.868549	Gating
29	CD24hiCD27+	Age	-0.49	-1.84502	0.0921	-0.818013	0.0885749	Pearson	PD-1	0.719385	Gating
30	CD24hiCD27+	Disease duration	-0.33	-1.16424	0.269	-0.746052	0.268828	Pearson	PD-1	0.719385	Gating
31	CD24hiCD27+	Creatinine	0.37	1.32448	0.212	-0.226377	0.76544	Pearson	PD-1	0.719385	Gating
32	CD24hiCD27+	eGFR	-0.12	-0.396521	0.7	-0.651779	0.484047	Pearson	PD-1	0.83888	Gating
33	CD24hiCD27+	CRP	0.54	2.04781	0.0678	-0.0441042	0.851755	Pearson	PD-1	0.719385	Gating
34	CD24hiCD27+	PR3-ANCA	0.35	1.23353	0.243	-0.250505	0.754636	Pearson	PD-1	0.719385	Gating
35	CD24hiCD27+	BVAS	0.35	1.23801	0.241	-0.249319	0.755181	Pearson	PD-1	0.719385	Gating
36	CD21low/-	Age	-0.19	-0.711438	0.488	-0.624659	0.340434	Pearson	PD-1	0.790222	Gating
37	CD21low/-	Disease duration	-0.26	-1.01339	0.328	-0.670268	0.269164	Pearson	PD-1	0.719385	Gating
38	CD21low/-	Creatinine	0.35	1.40903	0.181	-0.173617	0.721994	Pearson	PD-1	0.719385	Gating
39	CD21low/-	eGFR	-0.15	-0.542936	0.596	-0.614309	0.393363	Pearson	PD-1	0.825333	Gating
40	CD21low/-	CRP	0.37	1.45337	0.17	-0.171186	0.743695	Pearson	PD-1	0.719385	Gating
41	CD21low/-	PR3-ANCA	0.24	0.942186	0.362	-0.286156	0.660003	Pearson	PD-1	0.735724	Gating
42	CD21low/-	BVAS	0.28	1.10978	0.286	-0.246027	0.683692	Pearson	PD-1	0.719385	Gating
43	Total B cells	Age	-0.21	-0.787025	0.444	-0.636588	0.322806	Pearson	PD-1	0.790222	Gating
44	Total B cells	Disease duration	-0.29	-1.14868	0.27	-0.688956	0.236654	Pearson	PD-1	0.719385	Gating
45	Total B cells	Creatinine	0.18	0.685356	0.504	-0.346478	0.620462	Pearson	PD-1	0.790222	Gating
46	Total B cells	eGFR	-0.00043	-0.00154316	0.999	-0.512578	0.511947	Pearson	PD-1	0.999	Gating
47	Total B cells	CRP	0.34	1.32372	0.208	-0.20356	0.728321	Pearson	PD-1	0.719385	Gating
48	Total B cells	PR3-ANCA	0.2	0.765123	0.457	-0.32793	0.633167	Pearson	PD-1	0.790222	Gating
49	Total B cells	BVAS	0.19	0.712945	0.488	-0.340085	0.6249	Pearson	PD-1	0.790222	Gating
50	Naive resting	Age	-0.14	-0.5218	0.61	-0.59321	0.383867	Pearson	PD-1	0.825333	UMAP
51	Naive resting	Disease duration	-0.092	-0.345445	0.735	-0.562026	0.423051	Pearson	PD-1	0.83888	UMAP
52	Naive resting	Creatinine	0.38	1.56015	0.141	-0.136986	0.739484	Pearson	PD-1	0.719385	UMAP
53	Naive resting	eGFR	-0.35	-1.34944	0.2	-0.731447	0.197139	Pearson	PD-1	0.719385	UMAP
54	Naive resting	CRP	0.32	1.19928	0.252	-0.234569	0.712659	Pearson	PD-1	0.719385	UMAP
55	Naive resting	PR3-ANCA	0.39	1.57085	0.139	-0.134397	0.740677	Pearson	PD-1	0.719385	UMAP
56	Naive resting	BVAS	0.014	0.0526708	0.959	-0.485014	0.506249	Pearson	PD-1	0.976436	UMAP

## Sheet: ICOSL
	var1	var2	cor	statistic	p	conf.low	conf.high	method	marker	padj	approach
1	Transitional	Age	0.26	1.00682	0.331	-0.270735	0.669334	Pearson	ICOSL	0.883105	Gating
2	Transitional	Disease duration	-0.061	-0.227189	0.824	-0.540087	0.448575	Pearson	ICOSL	0.980184	Gating
3	Transitional	Creatinine	0.22	0.826171	0.423	-0.313614	0.642631	Pearson	ICOSL	0.883105	Gating
4	Transitional	eGFR	-0.009	-0.0323898	0.975	-0.518858	0.505607	Pearson	ICOSL	0.983	Gating
5	Transitional	CRP	-0.43	-1.72058	0.109	-0.77251	0.104679	Pearson	ICOSL	0.600409	Gating
6	Transitional	PR3-ANCA	-0.093	-0.350592	0.731	-0.562962	0.421926	Pearson	ICOSL	0.930479	Gating
7	Transitional	BVAS	0.049	0.183607	0.857	-0.457816	0.531797	Pearson	ICOSL	0.980184	Gating
8	Naive	Age	-0.23	-0.900076	0.383	-0.65379	0.296158	Pearson	ICOSL	0.883105	Gating
9	Naive	Disease duration	0.36	1.46591	0.165	-0.15982	0.728719	Pearson	ICOSL	0.677069	Gating
10	Naive	Creatinine	0.025	0.0928141	0.927	-0.476768	0.514183	Pearson	ICOSL	0.980184	Gating
11	Naive	eGFR	0.23	0.860668	0.405	-0.317889	0.665314	Pearson	ICOSL	0.883105	Gating
12	Naive	CRP	-0.45	-1.81529	0.0926	-0.781848	0.0812998	Pearson	ICOSL	0.600409	Gating
13	Naive	PR3-ANCA	-0.15	-0.560448	0.584	-0.599795	0.375117	Pearson	ICOSL	0.926011	Gating
14	Naive	BVAS	-0.14	-0.541557	0.597	-0.596588	0.379401	Pearson	ICOSL	0.926011	Gating
15	Memory	Age	-0.04	-0.149455	0.883	-0.525226	0.464993	Pearson	ICOSL	0.980184	Gating
16	Memory	Disease duration	0.23	0.877453	0.395	-0.301515	0.650409	Pearson	ICOSL	0.883105	Gating
17	Memory	Creatinine	0.11	0.426642	0.676	-0.405168	0.576614	Pearson	ICOSL	0.926011	Gating
18	Memory	eGFR	0.12	0.425904	0.677	-0.420205	0.593884	Pearson	ICOSL	0.926011	Gating
19	Memory	CRP	-0.34	-1.32326	0.209	-0.728265	0.203674	Pearson	ICOSL	0.780937	Gating
20	Memory	PR3-ANCA	-0.11	-0.430399	0.673	-0.57728	0.404334	Pearson	ICOSL	0.926011	Gating
21	Memory	BVAS	-0.055	-0.206212	0.84	-0.53611	0.453034	Pearson	ICOSL	0.980184	Gating
22	DN	Age	0.18	0.661415	0.52	-0.365625	0.634087	Pearson	ICOSL	0.926011	Gating
23	DN	Disease duration	0.036	0.128899	0.899	-0.485419	0.538141	Pearson	ICOSL	0.980184	Gating
24	DN	Creatinine	-0.19	-0.699486	0.497	-0.640251	0.356602	Pearson	ICOSL	0.926011	Gating
25	DN	eGFR	0.24	0.872669	0.4	-0.328927	0.685956	Pearson	ICOSL	0.883105	Gating
26	DN	CRP	-0.16	-0.575002	0.576	-0.638826	0.401734	Pearson	ICOSL	0.926011	Gating
27	DN	PR3-ANCA	0.053	0.190168	0.852	-0.472337	0.550091	Pearson	ICOSL	0.980184	Gating
28	DN	BVAS	-0.25	-0.921274	0.374	-0.674311	0.303145	Pearson	ICOSL	0.883105	Gating
29	CD24hiCD38hi	Age	0.24	0.939982	0.363	-0.28668	0.65968	Pearson	ICOSL	0.883105	Gating
30	CD24hiCD38hi	Disease duration	-0.015	-0.054966	0.957	-0.506705	0.484545	Pearson	ICOSL	0.98175	Gating
31	CD24hiCD38hi	Creatinine	0.44	1.85142	0.0853	-0.0669282	0.769933	Pearson	ICOSL	0.600409	Gating
32	CD24hiCD38hi	eGFR	-0.24	-0.908231	0.38	-0.672394	0.306326	Pearson	ICOSL	0.883105	Gating
33	CD24hiCD38hi	CRP	-0.37	-1.44532	0.172	-0.742769	0.173195	Pearson	ICOSL	0.682267	Gating
34	CD24hiCD38hi	PR3-ANCA	0.12	0.449971	0.66	-0.399979	0.580733	Pearson	ICOSL	0.926011	Gating
35	CD24hiCD38hi	BVAS	0.096	0.362746	0.722	-0.419265	0.565167	Pearson	ICOSL	0.930479	Gating
36	CD24hiCD27+	Age	-0.033	-0.12279	0.904	-0.520049	0.470557	Pearson	ICOSL	0.980184	Gating
37	CD24hiCD27+	Disease duration	0.59	2.7055	0.0171	0.12718	0.838192	Pearson	ICOSL	0.600409	Gating
38	CD24hiCD27+	Creatinine	0.15	0.563591	0.582	-0.374403	0.600327	Pearson	ICOSL	0.926011	Gating
39	CD24hiCD27+	eGFR	-0.038	-0.136727	0.893	-0.539681	0.483759	Pearson	ICOSL	0.980184	Gating
40	CD24hiCD27+	CRP	-0.45	-1.83752	0.0891	-0.783976	0.0758334	Pearson	ICOSL	0.600409	Gating
41	CD24hiCD27+	PR3-ANCA	0.033	0.122338	0.904	-0.470651	0.519961	Pearson	ICOSL	0.980184	Gating
42	CD24hiCD27+	BVAS	-0.45	-1.86715	0.083	-0.771462	0.0631798	Pearson	ICOSL	0.600409	Gating
43	CD21low/-	Age	0.07	0.263995	0.796	-0.4407	0.547002	Pearson	ICOSL	0.976536	Gating
44	CD21low/-	Disease duration	0.19	0.736291	0.474	-0.334656	0.628619	Pearson	ICOSL	0.926011	Gating
45	CD21low/-	Creatinine	0.5	2.1574	0.0488	0.00505155	0.797696	Pearson	ICOSL	0.600409	Gating
46	CD21low/-	eGFR	-0.25	-0.91406	0.377	-0.673252	0.304905	Pearson	ICOSL	0.883105	Gating
47	CD21low/-	CRP	-0.3	-1.11564	0.285	-0.701618	0.25533	Pearson	ICOSL	0.883105	Gating
48	CD21low/-	PR3-ANCA	0.22	0.860379	0.404	-0.30555	0.647837	Pearson	ICOSL	0.883105	Gating
49	CD21low/-	BVAS	0.049	0.182612	0.858	-0.458026	0.531607	Pearson	ICOSL	0.980184	Gating
50	Total B cells	Age	-0.18	-0.681431	0.507	-0.619827	0.347386	Pearson	ICOSL	0.926011	Gating
51	Total B cells	Disease duration	0.27	1.02946	0.321	-0.265317	0.672544	Pearson	ICOSL	0.883105	Gating
52	Total B cells	Creatinine	0.024	0.0908151	0.929	-0.477181	0.51379	Pearson	ICOSL	0.980184	Gating
53	Total B cells	eGFR	0.26	0.985172	0.343	-0.287506	0.683546	Pearson	ICOSL	0.883105	Gating
54	Total B cells	CRP	-0.44	-1.78772	0.0971	-0.779175	0.0880905	Pearson	ICOSL	0.600409	Gating
55	Total B cells	PR3-ANCA	-0.15	-0.572652	0.576	-0.601856	0.372343	Pearson	ICOSL	0.926011	Gating
56	Total B cells	BVAS	-0.096	-0.36002	0.724	-0.564673	0.419862	Pearson	ICOSL	0.930479	Gating
57	Transitional T1/T2	Age	0.096	0.332779	0.745	-0.458202	0.595967	Pearson	ICOSL	0.933211	UMAP
58	Transitional T1/T2	Disease duration	0.022	0.0775682	0.939	-0.514302	0.546475	Pearson	ICOSL	0.980184	UMAP
59	Transitional T1/T2	Creatinine	0.45	1.72206	0.111	-0.111851	0.789304	Pearson	ICOSL	0.600409	UMAP
60	Transitional T1/T2	eGFR	-0.34	-1.25511	0.233	-0.737865	0.231833	Pearson	ICOSL	0.840212	UMAP
61	Transitional T1/T2	CRP	0.27	0.93208	0.371	-0.329561	0.714958	Pearson	ICOSL	0.883105	UMAP
62	Transitional T1/T2	PR3-ANCA	-0.14	-0.478604	0.641	-0.622255	0.424547	Pearson	ICOSL	0.926011	UMAP
63	Transitional T1/T2	BVAS	0.46	1.79793	0.0974	-0.0925296	0.796552	Pearson	ICOSL	0.600409	UMAP
64	Transitional T3	Age	0.2	0.705795	0.494	-0.370144	0.660282	Pearson	ICOSL	0.926011	UMAP
65	Transitional T3	Disease duration	0.33	1.2223	0.245	-0.240253	0.733776	Pearson	ICOSL	0.85	UMAP
66	Transitional T3	Creatinine	0.32	1.18666	0.258	-0.249388	0.729259	Pearson	ICOSL	0.852833	UMAP
67	Transitional T3	eGFR	-0.19	-0.657693	0.524	-0.673335	0.399262	Pearson	ICOSL	0.926011	UMAP
68	Transitional T3	CRP	-0.6	-2.45761	0.0318	-0.863189	-0.0660378	Pearson	ICOSL	0.600409	UMAP
69	Transitional T3	PR3-ANCA	-0.41	-1.55533	0.146	-0.772329	0.154578	Pearson	ICOSL	0.677069	UMAP
70	Transitional T3	BVAS	-0.16	-0.565092	0.582	-0.637152	0.404099	Pearson	ICOSL	0.926011	UMAP
71	Naive resting	Age	-0.092	-0.345573	0.735	-0.562049	0.423024	Pearson	ICOSL	0.930479	UMAP
72	Naive resting	Disease duration	0.42	1.73541	0.105	-0.0947018	0.758301	Pearson	ICOSL	0.600409	UMAP
73	Naive resting	Creatinine	-0.011	-0.0399102	0.969	-0.503708	0.487618	Pearson	ICOSL	0.983	UMAP
74	Naive resting	eGFR	0.024	0.0879857	0.931	-0.494041	0.530035	Pearson	ICOSL	0.980184	UMAP
75	Naive resting	CRP	-0.46	-1.86723	0.0846	-0.786785	0.0685417	Pearson	ICOSL	0.600409	UMAP
76	Naive resting	PR3-ANCA	-0.38	-1.51556	0.152	-0.734448	0.147786	Pearson	ICOSL	0.677069	UMAP
77	Naive resting	BVAS	-0.14	-0.545229	0.594	-0.597213	0.378569	Pearson	ICOSL	0.926011	UMAP
78	Naive resting (CD38-)	Age	0.12	0.433407	0.672	-0.435093	0.614264	Pearson	ICOSL	0.926011	UMAP
79	Naive resting (CD38-)	Disease duration	0.43	1.65216	0.124	-0.129726	0.782366	Pearson	ICOSL	0.641565	UMAP
80	Naive resting (CD38-)	Creatinine	-0.1	-0.362331	0.723	-0.601413	0.45147	Pearson	ICOSL	0.930479	UMAP
81	Naive resting (CD38-)	eGFR	0.14	0.47504	0.643	-0.425382	0.62163	Pearson	ICOSL	0.926011	UMAP
82	Naive resting (CD38-)	CRP	-0.51	-1.94484	0.0778	-0.826476	0.0625928	Pearson	ICOSL	0.600409	UMAP
83	Naive resting (CD38-)	PR3-ANCA	-0.39	-1.48258	0.164	-0.764453	0.173293	Pearson	ICOSL	0.677069	UMAP
84	Naive resting (CD38-)	BVAS	-0.36	-1.32356	0.21	-0.746187	0.214235	Pearson	ICOSL	0.780937	UMAP
85	Naive activated/Naive anergic	Age	-0.12	-0.442738	0.665	-0.596876	0.416381	Pearson	ICOSL	0.926011	UMAP
86	Naive activated/Naive anergic	Disease duration	0.22	0.794198	0.441	-0.333948	0.655179	Pearson	ICOSL	0.90481	UMAP
87	Naive activated/Naive anergic	Creatinine	0.086	0.312584	0.76	-0.445607	0.57327	Pearson	ICOSL	0.942083	UMAP
88	Naive activated/Naive anergic	eGFR	-0.15	-0.526697	0.608	-0.630603	0.413219	Pearson	ICOSL	0.926011	UMAP
89	Naive activated/Naive anergic	CRP	-0.27	-0.988176	0.343	-0.702632	0.299912	Pearson	ICOSL	0.883105	UMAP
90	Naive activated/Naive anergic	PR3-ANCA	-0.16	-0.601952	0.558	-0.624274	0.379613	Pearson	ICOSL	0.926011	UMAP
91	Naive activated/Naive anergic	BVAS	-0.32	-1.20297	0.25	-0.713137	0.233651	Pearson	ICOSL	0.85	UMAP
92	Naive anergic (CD21+CD38-/lowCD24low/+)	Age	-0.32	-1.10876	0.291	-0.738951	0.283446	Pearson	ICOSL	0.883105	UMAP
93	Naive anergic (CD21+CD38-/lowCD24low/+)	Disease duration	0.51	1.94365	0.078	-0.0628998	0.826379	Pearson	ICOSL	0.600409	UMAP
94	Naive anergic (CD21+CD38-/lowCD24low/+)	Creatinine	-0.025	-0.084164	0.934	-0.568409	0.533068	Pearson	ICOSL	0.980184	UMAP
95	Naive anergic (CD21+CD38-/lowCD24low/+)	eGFR	0.13	0.450508	0.661	-0.449741	0.638249	Pearson	ICOSL	0.926011	UMAP
96	Naive anergic (CD21+CD38-/lowCD24low/+)	CRP	-0.062	-0.197895	0.847	-0.614339	0.530458	Pearson	ICOSL	0.980184	UMAP
97	Naive anergic (CD21+CD38-/lowCD24low/+)	PR3-ANCA	-0.52	-2.01508	0.069	-0.832154	0.0444614	Pearson	ICOSL	0.600409	UMAP
98	Naive anergic (CD21+CD38-/lowCD24low/+)	BVAS	0.02	0.0663269	0.948	-0.536906	0.564758	Pearson	ICOSL	0.980974	UMAP
99	Memory IgM+IgD+CD27+	Age	0.12	0.451128	0.659	-0.41447	0.59836	Pearson	ICOSL	0.926011	UMAP
100	Memory IgM+IgD+CD27+	Disease duration	0.63	2.90628	0.0123	0.169933	0.862541	Pearson	ICOSL	0.600409	UMAP
101	Memory IgM+IgD+CD27+	Creatinine	0.11	0.403473	0.693	-0.425281	0.589868	Pearson	ICOSL	0.930479	UMAP
102	Memory IgM+IgD+CD27+	eGFR	-0.15	-0.5199	0.613	-0.629432	0.414827	Pearson	ICOSL	0.926011	UMAP
103	Memory IgM+IgD+CD27+	CRP	-0.47	-1.84767	0.0894	-0.80115	0.0799166	Pearson	ICOSL	0.600409	UMAP
104	Memory IgM+IgD+CD27+	PR3-ANCA	-0.27	-0.996471	0.337	-0.685153	0.284732	Pearson	ICOSL	0.883105	UMAP
105	Memory IgM+IgD+CD27+	BVAS	-0.44	-1.7503	0.104	-0.775488	0.0973272	Pearson	ICOSL	0.600409	UMAP
106	Memory switched resting (IgG+)	Age	0.11	0.363162	0.723	-0.470347	0.622499	Pearson	ICOSL	0.930479	UMAP
107	Memory switched resting (IgG+)	Disease duration	0.71	3.30953	0.00696	0.254357	0.905086	Pearson	ICOSL	0.600409	UMAP
108	Memory switched resting (IgG+)	Creatinine	0.25	0.840993	0.418	-0.353001	0.701741	Pearson	ICOSL	0.883105	UMAP
109	Memory switched resting (IgG+)	eGFR	-0.17	-0.546771	0.597	-0.677985	0.447258	Pearson	ICOSL	0.926011	UMAP
110	Memory switched resting (IgG+)	CRP	-0.43	-1.50867	0.162	-0.805452	0.190349	Pearson	ICOSL	0.677069	UMAP
111	Memory switched resting (IgG+)	PR3-ANCA	-0.29	-1.00306	0.337	-0.724854	0.311126	Pearson	ICOSL	0.883105	UMAP
112	Memory switched resting (IgG+)	BVAS	-0.25	-0.854342	0.411	-0.703715	0.349583	Pearson	ICOSL	0.883105	UMAP
113	DN1 (IgG+)	Age	0.14	0.481617	0.639	-0.423841	0.622783	Pearson	ICOSL	0.926011	UMAP
114	DN1 (IgG+)	Disease duration	0.46	1.80671	0.0959	-0.0902987	0.797373	Pearson	ICOSL	0.600409	UMAP
115	DN1 (IgG+)	Creatinine	0.0064	0.022192	0.983	-0.525961	0.535167	Pearson	ICOSL	0.983	UMAP
116	DN1 (IgG+)	eGFR	-0.048	-0.157896	0.877	-0.583257	0.516977	Pearson	ICOSL	0.980184	UMAP
117	DN1 (IgG+)	CRP	-0.42	-1.5272	0.155	-0.787711	0.172476	Pearson	ICOSL	0.677069	UMAP
118	DN1 (IgG+)	PR3-ANCA	-0.21	-0.75698	0.464	-0.668358	0.357601	Pearson	ICOSL	0.926011	UMAP
119	DN1 (IgG+)	BVAS	-0.49	-1.94223	0.0759	-0.809564	0.0560811	Pearson	ICOSL	0.600409	UMAP

## Sheet: TACI
	var1	var2	cor	statistic	p	conf.low	conf.high	method	marker	padj	approach
1	Transitional	Age	-0.64	-3.07692	0.0082	-0.860071	-0.203541	Pearson	TACI	0.2618	Gating
2	Transitional	Disease duration	-0.12	-0.443997	0.664	-0.579681	0.40131	Pearson	TACI	0.823696	Gating
3	Transitional	Creatinine	0.06	0.223229	0.827	-0.449418	0.539338	Pearson	TACI	0.884108	Gating
4	Transitional	eGFR	0.058	0.210845	0.836	-0.467877	0.554071	Pearson	TACI	0.884108	Gating
5	Transitional	CRP	0.62	2.84408	0.0138	0.156806	0.859047	Pearson	TACI	0.2618	Gating
6	Transitional	PR3-ANCA	0.19	0.736187	0.474	-0.33468	0.628603	Pearson	TACI	0.739455	Gating
7	Transitional	BVAS	0.17	0.642166	0.531	-0.35644	0.613423	Pearson	TACI	0.7532	Gating
8	Naive	Age	-0.027	-0.101388	0.921	-0.515866	0.474996	Pearson	TACI	0.930495	Gating
9	Naive	Disease duration	-0.35	-1.40615	0.181	-0.72165	0.174314	Pearson	TACI	0.537515	Gating
10	Naive	Creatinine	0.096	0.360996	0.723	-0.419648	0.56485	Pearson	TACI	0.864073	Gating
11	Naive	eGFR	-0.048	-0.174137	0.864	-0.546986	0.47578	Pearson	TACI	0.891284	Gating
12	Naive	CRP	0.51	2.14605	0.0513	-0.00108171	0.811192	Pearson	TACI	0.4704	Gating
13	Naive	PR3-ANCA	0.37	1.49853	0.156	-0.151911	0.732498	Pearson	TACI	0.532467	Gating
14	Naive	BVAS	0.22	0.861731	0.403	-0.305231	0.648041	Pearson	TACI	0.739455	Gating
15	Memory	Age	-0.5	-2.15829	0.0488	-0.797771	-0.00525746	Pearson	TACI	0.4704	Gating
16	Memory	Disease duration	-0.45	-1.90804	0.0771	-0.775382	0.0534556	Pearson	TACI	0.532467	Gating
17	Memory	Creatinine	0.19	0.719298	0.484	-0.338609	0.625915	Pearson	TACI	0.739455	Gating
18	Memory	eGFR	0.053	0.192982	0.85	-0.471731	0.550634	Pearson	TACI	0.88617	Gating
19	Memory	CRP	0.71	3.60312	0.00321	0.305073	0.895036	Pearson	TACI	0.2618	Gating
20	Memory	PR3-ANCA	0.18	0.695712	0.498	-0.344081	0.622133	Pearson	TACI	0.739455	Gating
21	Memory	BVAS	0.42	1.74014	0.104	-0.0935658	0.758788	Pearson	TACI	0.532467	Gating
22	DN	Age	0.37	1.44732	0.171	-0.172697	0.742999	Pearson	TACI	0.537515	Gating
23	DN	Disease duration	-0.12	-0.446708	0.662	-0.597579	0.415477	Pearson	TACI	0.823696	Gating
24	DN	Creatinine	0.38	1.49877	0.158	-0.159852	0.748858	Pearson	TACI	0.532467	Gating
25	DN	eGFR	-0.42	-1.59462	0.137	-0.776462	0.144485	Pearson	TACI	0.532467	Gating
26	DN	CRP	0.27	0.969607	0.351	-0.304599	0.700011	Pearson	TACI	0.739455	Gating
27	DN	PR3-ANCA	0.087	0.314537	0.758	-0.445175	0.573632	Pearson	TACI	0.864907	Gating
28	DN	BVAS	-0.03	-0.109639	0.914	-0.534338	0.48949	Pearson	TACI	0.930495	Gating
29	PB	Age	0.38	1.50265	0.157	-0.158883	0.749295	Pearson	TACI	0.532467	Gating
30	PB	Disease duration	-0.22	-0.808357	0.433	-0.657362	0.330538	Pearson	TACI	0.739455	Gating
31	PB	Creatinine	0.51	2.13014	0.0528	-0.00487657	0.80989	Pearson	TACI	0.4704	Gating
32	PB	eGFR	-0.45	-1.72336	0.11	-0.78943	0.111519	Pearson	TACI	0.532467	Gating
33	PB	CRP	0.17	0.614251	0.551	-0.392328	0.645388	Pearson	TACI	0.760535	Gating
34	PB	PR3-ANCA	-0.089	-0.323221	0.752	-0.575239	0.443249	Pearson	TACI	0.864907	Gating
35	PB	BVAS	0.37	1.42766	0.177	-0.177606	0.740721	Pearson	TACI	0.537515	Gating
36	CD24hiCD38hi	Age	-0.58	-2.65766	0.0187	-0.835074	-0.116942	Pearson	TACI	0.2618	Gating
37	CD24hiCD38hi	Disease duration	-0.23	-0.897443	0.385	-0.653398	0.296782	Pearson	TACI	0.739455	Gating
38	CD24hiCD38hi	Creatinine	-0.25	-0.95546	0.356	-0.661939	0.282996	Pearson	TACI	0.739455	Gating
39	CD24hiCD38hi	eGFR	0.31	1.16852	0.264	-0.242213	0.708647	Pearson	TACI	0.631302	Gating
40	CD24hiCD38hi	CRP	0.43	1.72827	0.108	-0.102775	0.773285	Pearson	TACI	0.532467	Gating
41	CD24hiCD38hi	PR3-ANCA	0.016	0.0609265	0.952	-0.483325	0.507887	Pearson	TACI	0.952	Gating
42	CD24hiCD38hi	BVAS	0.22	0.83278	0.419	-0.312058	0.643643	Pearson	TACI	0.739455	Gating
43	CD24hiCD27+	Age	-0.6	-2.80072	0.0142	-0.844185	-0.147291	Pearson	TACI	0.2618	Gating
44	CD24hiCD27+	Disease duration	-0.32	-1.26036	0.228	-0.70359	0.209661	Pearson	TACI	0.616368	Gating
45	CD24hiCD27+	Creatinine	0.062	0.231768	0.82	-0.447599	0.540951	Pearson	TACI	0.884108	Gating
46	CD24hiCD27+	eGFR	0.18	0.660324	0.521	-0.365882	0.63391	Pearson	TACI	0.7532	Gating
47	CD24hiCD27+	CRP	0.6	2.72405	0.0174	0.131004	0.851984	Pearson	TACI	0.2618	Gating
48	CD24hiCD27+	PR3-ANCA	0.23	0.898932	0.384	-0.296429	0.65362	Pearson	TACI	0.739455	Gating
49	CD24hiCD27+	BVAS	0.38	1.54105	0.146	-0.141611	0.737339	Pearson	TACI	0.532467	Gating
50	CD21low/-	Age	0.19	0.712231	0.488	-0.34025	0.624786	Pearson	TACI	0.739455	Gating
51	CD21low/-	Disease duration	-0.3	-1.15724	0.267	-0.690102	0.23459	Pearson	TACI	0.631302	Gating
52	CD21low/-	Creatinine	0.39	1.60428	0.131	-0.126313	0.744367	Pearson	TACI	0.532467	Gating
53	CD21low/-	eGFR	-0.33	-1.25163	0.233	-0.719358	0.221537	Pearson	TACI	0.616368	Gating
54	CD21low/-	CRP	0.31	1.17444	0.261	-0.240742	0.709424	Pearson	TACI	0.631302	Gating
55	CD21low/-	PR3-ANCA	-0.19	-0.720597	0.483	-0.626122	0.338307	Pearson	TACI	0.739455	Gating
56	CD21low/-	BVAS	0.46	1.92497	0.0748	-0.04944	0.776983	Pearson	TACI	0.532467	Gating
57	Total B cells	Age	-0.31	-1.23073	0.239	-0.699777	0.216832	Pearson	TACI	0.616368	Gating
58	Total B cells	Disease duration	-0.26	-1.01215	0.329	-0.670091	0.269462	Pearson	TACI	0.732773	Gating
59	Total B cells	Creatinine	0.29	1.13313	0.276	-0.240403	0.686862	Pearson	TACI	0.631302	Gating
60	Total B cells	eGFR	-0.19	-0.711017	0.49	-0.642099	0.353859	Pearson	TACI	0.739455	Gating
61	Total B cells	CRP	0.61	2.80995	0.0147	0.149531	0.857082	Pearson	TACI	0.2618	Gating
62	Total B cells	PR3-ANCA	0.14	0.511067	0.617	-0.386287	0.591366	Pearson	TACI	0.802053	Gating
63	Total B cells	BVAS	0.38	1.53803	0.146	-0.142342	0.736998	Pearson	TACI	0.532467	Gating
64	Transitional T1/T2	Age	-0.13	-0.430432	0.675	-0.63468	0.454515	Pearson	TACI	0.826875	UMAP
65	Transitional T1/T2	Disease duration	0.42	1.54086	0.152	-0.168847	0.789126	Pearson	TACI	0.532467	UMAP
66	Transitional T1/T2	Creatinine	-0.094	-0.314578	0.759	-0.613492	0.481617	Pearson	TACI	0.864907	UMAP
67	Transitional T1/T2	eGFR	-0.19	-0.635482	0.538	-0.669726	0.404772	Pearson	TACI	0.7532	UMAP
68	Transitional T1/T2	CRP	-0.22	-0.708208	0.495	-0.70413	0.406322	Pearson	TACI	0.739455	UMAP
69	Transitional T1/T2	PR3-ANCA	-0.07	-0.233513	0.82	-0.598074	0.500105	Pearson	TACI	0.884108	UMAP
70	Transitional T1/T2	BVAS	-0.41	-1.49682	0.163	-0.784527	0.180552	Pearson	TACI	0.532467	UMAP
71	Transitional T3	Age	-0.37	-1.33	0.21	-0.76608	0.224909	Pearson	TACI	0.605294	UMAP
72	Transitional T3	Disease duration	-0.097	-0.32175	0.754	-0.614833	0.479962	Pearson	TACI	0.864907	UMAP
73	Transitional T3	Creatinine	-0.22	-0.763285	0.461	-0.689997	0.372774	Pearson	TACI	0.739455	UMAP
74	Transitional T3	eGFR	0.42	1.53106	0.154	-0.17145	0.788112	Pearson	TACI	0.532467	UMAP
75	Transitional T3	CRP	-0.14	-0.449629	0.663	-0.66125	0.471199	Pearson	TACI	0.823696	UMAP
76	Transitional T3	PR3-ANCA	0.42	1.55252	0.149	-0.16575	0.790325	Pearson	TACI	0.532467	UMAP
77	Transitional T3	BVAS	-0.12	-0.409248	0.69	-0.63088	0.459528	Pearson	TACI	0.834815	UMAP
78	Naive resting	Age	0.15	0.586215	0.567	-0.369253	0.604136	Pearson	TACI	0.77175	UMAP
79	Naive resting	Disease duration	-0.23	-0.885299	0.391	-0.651585	0.299658	Pearson	TACI	0.739455	UMAP
80	Naive resting	Creatinine	0.19	0.717215	0.485	-0.339093	0.625583	Pearson	TACI	0.739455	UMAP
81	Naive resting	eGFR	-0.33	-1.26376	0.229	-0.720887	0.218515	Pearson	TACI	0.616368	UMAP
82	Naive resting	CRP	0.41	1.61846	0.13	-0.130023	0.761939	Pearson	TACI	0.532467	UMAP
83	Naive resting	PR3-ANCA	0.17	0.646544	0.528	-0.355433	0.614141	Pearson	TACI	0.7532	UMAP
84	Naive resting	BVAS	0.23	0.902204	0.382	-0.295653	0.654107	Pearson	TACI	0.739455	UMAP
85	Memory IgM+IgD+CD27+	Age	0.071	0.255033	0.803	-0.458269	0.562489	Pearson	TACI	0.884108	UMAP
86	Memory IgM+IgD+CD27+	Disease duration	-0.057	-0.20682	0.839	-0.553299	0.468747	Pearson	TACI	0.884108	UMAP
87	Memory IgM+IgD+CD27+	Creatinine	0.22	0.811862	0.431	-0.329693	0.6579	Pearson	TACI	0.739455	UMAP
88	Memory IgM+IgD+CD27+	eGFR	-0.28	-0.99342	0.34	-0.703368	0.298587	Pearson	TACI	0.739455	UMAP
89	Memory IgM+IgD+CD27+	CRP	-0.31	-1.13883	0.277	-0.723072	0.261623	Pearson	TACI	0.631302	UMAP
90	Memory IgM+IgD+CD27+	PR3-ANCA	0.23	0.847696	0.412	-0.321033	0.663358	Pearson	TACI	0.739455	UMAP
91	Memory IgM+IgD+CD27+	BVAS	-0.14	-0.50429	0.622	-0.607662	0.402292	Pearson	TACI	0.802053	UMAP
92	ASC PB (IgA+)	Age	0.5	2.14976	0.0495	0.00328067	0.797051	Pearson	TACI	0.4704	UMAP
93	ASC PB (IgA+)	Disease duration	-0.15	-0.560933	0.584	-0.599877	0.375007	Pearson	TACI	0.784	UMAP
94	ASC PB (IgA+)	Creatinine	0.46	1.91476	0.0762	-0.0518605	0.776019	Pearson	TACI	0.532467	UMAP
95	ASC PB (IgA+)	eGFR	-0.45	-1.83075	0.0901	-0.783331	0.0774972	Pearson	TACI	0.532467	UMAP
96	ASC PB (IgA+)	CRP	-0.15	-0.529689	0.605	-0.612041	0.396431	Pearson	TACI	0.801216	UMAP
97	ASC PB (IgA+)	PR3-ANCA	-0.075	-0.282933	0.781	-0.55053	0.436623	Pearson	TACI	0.879747	UMAP
98	ASC PB (IgA+)	BVAS	0.21	0.786146	0.445	-0.323012	0.636452	Pearson	TACI	0.739455	UMAP

[truncated: 2 more sheets: FcRL5, CD5]
